# Supplementary material for: The Development of Object Recognition Requires Experience with the Surface Features of Objects
Source: Animals (Basel). 2024 Jan 17;14(2):284. doi: 10.3390/ani14020284 (PMC10812816; doi:10.3390/ani14020284)
Supplement: Supplementary file 1 [file animals-14-00284-s001.zip]

Archive with 7 entries (6 files):
- Data S1 WoodWood_Animals.xlsx
- SI Movie S1.mov
- SI Movie S2.mov
- __MACOSX/
- __MACOSX/._SI Movie 1.mov
- __MACOSX/._SI Movie 2.mov
- __MACOSX/._WoodWood_Animals.xlsx
