# Supplementary material for: The Development of Object Recognition Requires Experience with the Surface Features of Objects
Source: Animals (Basel). 2024 Jan 17;14(2):284. doi: 10.3390/ani14020284 (PMC10812816; doi:10.3390/ani14020284)
Supplement: Supplementary file 1 [file animals-14-00284-s001.zip › Data S1 WoodWood_Animals.xlsx]

## Sheet: Experiment1
PERFORMANCE BY CONDITION
				Trial ID
	Subject	Condition	Object	1	10	11	12	2	3	4	5	6	7	8	9	Rest Trials
	1	Surface	O1	0.781433	0.554456	0.853883	0.621758	0.751552	0.713107	0.798052	0.623638	0.836509	0.820365	0.58435	0.641459	0.834786
	2	Surface	O1	0.679464	0.618702	0.60712	0.573005	0.749737	0.7566	0.745541	0.515034	0.626513	0.846432	0.633077	0.7882	0.75865
	3	Surface	O1	0.629337	0.661945	0.626087	0.543379	0.72964	0.612653	0.655916	0.482145	0.571869	0.620559	0.578829	0.675701	0.886153
	4	Surface	O1	0.785027	0.77531	0.818944	0.822095	0.63122	0.723841	0.743141	0.766453	0.866215	0.897851	0.814837	0.81526	0.921349
	5	Surface	O1	0.817245	0.660306	0.867091	0.852052	0.826884	0.643917	0.741245	0.895916	0.811383	0.816031	0.795721	0.791184	0.887731
	6	Surface	O2	0.703728	0.731452	0.732368	0.58747	0.664346	0.517774	0.81549	0.675485	0.602569	0.82419	0.65498	0.719639	0.897643
	7	Surface	O2	0.713229	0.581772	0.659405	0.607669	0.552362	0.670651	0.659913	0.642604	0.772452	0.74899	0.519369	0.731449	0.879148
	8	Surface	O2	0.66304	0.765707	0.705145	0.605485	0.595336	0.557063	0.528972	0.792513	0.628291	0.604135	0.545352	0.781072	0.931615
	9	Surface	O2	0.889509	0.627336	0.836296	0.805318	0.861734	0.750248	0.897595	0.708944	0.786206	0.765897	0.561202	0.725726	0.909918
	10	Surface	O2	0.729719	0.61816	0.741408	0.495167	0.599304	0.520057	0.75717	0.634253	0.711258	0.465835	0.449694	0.585157	0.90324
	11	Surface	O2	0.706752	0.485581	0.712922	0.692347	0.619751	0.613667	0.50398	0.847472	0.78483	0.688176	0.559643	0.74692	0.832384
	12	Lines	O1	0.319245	0.388086	0.502223	0.428451	0.548503	0.556462	0.578604	0.488799	0.738274	0.648962	0.460541	0.695273	0.675782
	13	Lines	O1	0.275618	0.372205	0.351639	0.545975	0.60527	0.437299	0.239368	0.482284	0.562213	0.599101	0.488644	0.415579	0.672769
	14	Lines	O1	0.375228	0.451915	0.499349	0.596744	0.412055	0.511481	0.499519	0.441231	0.535411	0.376615	0.467806	0.387963	0.651561
	15	Lines	O1	0.362886	0.314626	0.737503	0.620341	0.567258	0.513466	0.532544	0.371269	0.379776	0.635126	0.371831	0.508075	0.606796
	16	Lines	O1	0.376108	0.482546	0.56552	0.484434	0.504506	0.670636	0.569233	0.342243	0.396738	0.527206	0.470574	0.503855	0.634043
	17	Lines	O1	0.28831	0.444389	0.650813	0.43163	0.505476	0.440955	0.359326	0.577697	0.680026	0.278684	0.548513	0.332465	0.467592
	18	Lines	O2	0.442962	0.565776	0.649983	0.679496	0.580638	0.570368	0.591515	0.569309	0.630958	0.67682	0.479196	0.666233	0.788963
	19	Lines	O2	0.475271	0.60014	0.461803	0.576856	0.458792	0.375127	0.644604	0.52115	0.410318	0.566827	0.532581	0.77298	0.635836
	20	Lines	O2	0.413453	0.658616	0.726029	0.688976	0.458685	0.717181	0.397866	0.49834	0.54081	0.61943	0.626799	0.412566	0.522962
	21	Lines	O2	0.670903	0.511104	0.434835	0.666425	0.590841	0.488675	0.673483	0.643051	0.613885	0.556997	0.449013	0.465112	0.782253
	22	Lines	O2	0.412816	0.511821	0.51544	0.481463	0.567575	0.606987	0.671223	0.400849	0.664631	0.465227	0.443078	0.496296	0.715927
	23	Lines	O2	0.431152	0.672382	0.513809	0.542606	0.713908	0.612773	0.507775	0.51373	0.683561	0.637594	0.576154	0.549523	0.841563
			SURFACE	1	10	11	12	2	3	4	5	6	7	8	9	Rest Trials
			avg	0.736226	0.643702	0.741879	0.655068	0.689261	0.643598	0.713365	0.689496	0.7271	0.736224	0.608823	0.727433	0.876602
			sd	0.075488	0.0888043	0.0915013	0.120759	0.101159	0.0875111	0.118389	0.129497	0.103463	0.129129	0.111189	0.0700836	0.0501289
			count	11	11	11	11	11	11	11	11	11	11	11	11	11
			se	0.0227605	0.0267755	0.0275887	0.0364101	0.0305006	0.0263856	0.0356957	0.0390448	0.0311953	0.038934	0.0335246	0.021131	0.0151144
			t	10.3788	5.36693	8.76732	4.25892	6.20514	5.44229	5.97732	4.8533	7.27992	6.06729	3.24607	10.763	24.9167
			p	1.12939e-06	0.000315901	5.23364e-06	0.00166588	0.000100775	0.000283927	0.00013617	0.000668071	2.66323e-05	0.000120808	0.00877878	8.06977e-07	2.47966e-10
			d	3.12931	1.61819	2.64345	1.28411	1.87092	1.64091	1.80223	1.46332	2.19498	1.82936	0.978726	3.24517	7.51266
			LINES	1	10	11	12	2	3	4	5	6	7	8	9	Rest Trials
			avg	0.403662	0.497801	0.550745	0.56195	0.542792	0.541784	0.522088	0.487496	0.569717	0.549049	0.492894	0.51716	0.666337
			sd	0.104047	0.112154	0.118429	0.0922603	0.0810449	0.100494	0.132488	0.0880337	0.121253	0.120503	0.068074	0.133452	0.107686
			count	12	12	12	12	12	12	12	12	12	12	12	12	12
			se	0.0300358	0.0323761	0.0341874	0.0266332	0.0233957	0.0290101	0.0382461	0.0254131	0.0350028	0.0347861	0.0196513	0.0385244	0.0310864
			t	3.20743	0.0679322	1.48433	2.32603	1.82907	1.44033	0.577534	0.49203	1.99174	1.41002	0.361587	0.445428	5.35081
			p	0.00834365	0.947059	0.165803	0.0401489	0.0946034	0.177623	0.57521	0.63237	0.0718123	0.186179	0.724511	0.664649	0.000233523
			d	-0.925905	-0.0196103	0.428488	0.671468	0.528007	0.415788	0.16672	-0.142037	0.574967	0.407037	-0.104381	0.128584	1.54465
OVERALL TEST PERFORMANCE
	Subject	Condition	Object	Performance Across All Test Trials
	1	Surface	O1	0.713613
	2	Surface	O1	0.680871
	3	Surface	O1	0.616458
	4	Surface	O1	0.788034
	5	Surface	O1	0.793882
	6	Surface	O2	0.685656
	7	Surface	O2	0.653508
	8	Surface	O2	0.648426
	9	Surface	O2	0.770076
	10	Surface	O2	0.609113
	11	Surface	O2	0.663484
	12	Lines	O1	0.531849
	13	Lines	O1	0.448117
	14	Lines	O1	0.464594
	15	Lines	O1	0.494129
	16	Lines	O1	0.495285
	17	Lines	O1	0.46735
	18	Lines	O2	0.591669
	19	Lines	O2	0.534092
	20	Lines	O2	0.563722
	21	Lines	O2	0.562443
	22	Lines	O2	0.519336
	23	Lines	O2	0.581114
			SURFACE	All Test Conditions
			avg	0.693011
			sd	0.0656419
			count	11
			se	0.0197918
			t	9.75209
			p	1.99983e-06
			d	2.94037
			LINES	All Test Conditions
			avg	0.521142
			sd	0.0478608
			count	12
			se	0.0138162
			t	1.5302
			p	0.154202
			d	0.441732
PERFORMANCE BY TRIAL TYPE BY DAY
				Day:	1	1	1	1	1	1	1	1	1	1	1	1	2	2	2	2	2	2	2	2	2	2	2	2	3	3	3	3	3	3	3	3	3	3	3	3	4	4	4	4	4	4	4	4	4
	Subject	Condition	Object	Trial ID:	1	10	11	12	2	3	4	5	6	7	8	9	1	10	11	12	2	3	4	5	6	7	8	9	1	10	11	12	2	3	4	5	6	7	8	9	1	10	11	12	2	3	4	5	6
	1	Surface	O1		0.964017	0.297589	0.886492	0.0475833	0.491398	0.754395	0.397099	0.418743	0.992874	0.992601	0.939599	0.981266	0.966967	0.398553	0.980485	0.626225	0.791619	0.877139	0.934243	0.684997	0.683175	0.941353	0.8524	0.616953	0.933703	0.884924	0.588133	0.982371	0.839885	0.638578	0.881978	0.714195	0.867814	0.900109	0.0345598	0.45888	0.872435	0.876096	0.948907	0.970542	0.944571	0.955916	0.992343	0.235801	0.671724
	2	Surface	O1		0.826632	0.347729	0.900535	0.843449	0.791882	0.862278	0.701889	0.360786	0.961681	0.966518	0.716978	0.992557	0.702194	0.587099	0.97347	0.0940406	0.726653	0.557904	0.620541	0.371061	0.461442	0.871747	0.860932	0.828429	0.685082	0.511967	0.526733	0.65597	0.697098	0.491122	0.555732	0.955322	0.605041	0.713899	0.381453	0.947972	0.377523	0.776008	0.398706	0.806737	0.733904	0.770819	0.94031	0.349919	0.000667168
	3	Surface	O1		0.563274	0.434283	0.433182	0.405372	0.630581	0.30473	0.865415	0.664006	0.628333	0.320867	0.49686	0.426321	0.779626	0.741772	0.537248	0.3612	0.4235	0.680999	0.722519	0.567796	0.430853	0.822675	0.643722	0.7385	0.574293	0.710577	0.7267	0.915528	0.714158	0.465207	0.83389	0.153204	0.96912	0.715752	0.479643	0.467751	0.71447	0.518887	0.80503	0.680689	0.861816	0.641934	0.540643	0.294548	0.2712
	4	Surface	O1		0.340543	0.860433	0.956449	0.846541	0.497428	0.920446	0.927307	0.77407	0.924536	0.987253	0.909789	0.980308	0.856458	0.889324	0.697194	0.870468	0.642375	0.579999	0.416215	0.447752	0.829093	0.931999	0.805874	0.770879	0.898073	0.879498	0.769637	0.928449	0.471683	0.845677	0.907524	0.894292	0.933387	0.949163	0.802185	0.703581	0.920215	0.662898	0.887908	0.839485	0.438048	0.678027	0.877374	0.839592	0.836195
	5	Surface	O1		0.889253	0.878434	0.995497	0.828099	0.767439	0.877078	0.608402	0.888573	0.940261	0.949232	0.909233	0.991238	0.70126	0.47477	0.999788	0.725522	0.837421	0.556417	0.922925	0.901774	0.585335	0.866649	0.928173	0.838284	0.708894	0.580245	0.927899	0.876994	0.845888	0.271025	0.918863	0.903452	0.889433	0.851005	0.504116	0.877387	0.822582	0.534001	0.564693	0.99493	0.837356	0.684593	0.814354	0.840714	0.585913
	6	Surface	O2		0.484319	0.595223	0.959979	0.72347	0.589446	0.709265	0.780809	0.683464	0.652571	0.974713	0.699691	0.850564	0.557403	0.825835	0.81713	0.310686	0.782991	0.73359	0.841905	0.461385	0.468771	0.961018	0.91944	0.779934	0.866872	0.923823	0.710146	0.307652	0.771672	0.402864	0.958225	0.487687	0.488412	0.661861	0.532685	0.660262	0.748183	0.644401	0.899332	0.56723	0.827451	0.651538	0.975775	0.72986	0.821326
	7	Surface	O2		0.476176	0.496303	0.485696	0.207342	0.186439	0.00756818	0.930091	0.757814	0.977318	0.84853	0.497766	0.993791	0.736794	0.971922	1	0.470422	0.887969	0.868348	0.996106	0.324913	0.52539	0.814404	0.702474	0.58629	0.766501	0.220955	0.914191	0.895004	0.707939	0.693111	0.726709	0.98551	0.916637	0.709386	0.178464	0.754114	0.984687	0.5	0.68077	0.891741	0.542224	0.710272	0.220625	0.532358	0.82685
	8	Surface	O2		0.858141	0.810285	0.844761	0.793113	0.832293	0.575139	0.735459	0.736026	0.986971	0.984018	0.98664	0.702598	0.968717	0.942949	0.801281	0.668475	0.933118	0.661409	0.799138	0.746659	0.570868	0.598505	0.378128	0.850959	0.845292	0.929209	0.875289	0.777377	0.370797	0.618747	0.472455	0.917586	0.821837	0.385814	0.592485	0.760743	0.67021	0.677758	0.477385	0.44711	0.585633	0.523704	0.266074	0.742877	0.442238
	9	Surface	O2		0.790783	0.938309	0.975924	0.334646	0.951459	0.980469	0.907637	0.851238	0.827888	0.864051	0.113863	0.955731	0.852507	0.0224302	0.756486	0.79925	0.956716	0.451227	0.972736	0.851162	0.494528	0.634737	0.662119	0.919104	0.974105	0.53664	0.494006	0.627865	0.959816	0.784397	0.935804	0.630306	0.976245	0.710684	0.684543	0.580532	0.993501	0.812553	0.858902	0.998698	0.857326	0.752217	0.975516	0.461685	0.78359
	10	Surface	O2		0.934136	0.475822	0.990441	0.0677249	0.480137	0.444745	1	0.813931	0.922639	0.475692	0.0143718	0.903345	0.556883	0.807108	0.871178	0.427803	0.990851	0.784096	0.979442	0.750563	0.0971462	0.339547	0.592224	0.405876	0.724281	0.668106	0.653325	0.810715	0.737212	0.492287	0.521703	0.45647	0.871132	0.694626	0.446405	0.693408	0.699024	0.690867	0.532014	0.348737	0.214106	0.444764	0.527239	0.559122	0.970339
	11	Surface	O2		0.421046	0.00558892	0.849683	0.299633	0.220012	0.930973	0.961962	0.861653	0.92284	0.852769	1	0.978937	0.865199	0.744286	0.809852	0.677344	0.88818	0.735402	0.452035	0.861862	0.457411	0.696947	0.860444	0.423131	0.780469	0.936353	0.354855	0.980397	0.497456	0.502711	0.905239	0.946613	0.97998	0.734067	0.280072	0.844303	0.860402	0.5	0.838957	0.924424	0.866241	0.664373	0.499958	0.944653	0.492701
	12	Lines	O1		0.0573252	0.713191	0.129653	0.047199	0.168663	0.596328	0.654246	0.109096	0.904968	0.774411	0.0123976	0.890313	0.207599	0.00182629	0.853339	0.426066	0.352905	0.415751	0.58052	0.137773	0.429018	0.46143	0.490554	0.63008	0.748608	0.214108	0.514067	0.58923	0.865826	0.464702	0.487452	0.573559	0.656564	0.610938	0.441852	0.126246	0.320536	0.510213	0.248469	0.999374	0.703324	0.826363	0.258498	0.262053	0.660964
	13	Lines	O1		0.140618	0.12222	0.73715	0.690087	0.526832	0.643927	0.0348582	1	0.415671	0.476763	0.839306	0.55508	0.0230924	0.496117	0.0968139	0.500146	0.479833	0.462209	0.535398	0.032768	0.382143	0.950106	0.940501	0.0834418	0.922633	0.341454	0.541292	0.899395	0.535789	0.0967999	0.52413	0.733663	0.801263	0.517286	0.344848	0.104653	0.498319	0.367349	0.264986	0.148898	0.019393	0.256332	0.375129	0.45942	0.433501
	14	Lines	O1		0.323712	0.19961	0.426803	0.479714	0.647183	0.497125	0.445131	0	0.690343	0.81536	0.715033	0.99982	0.033363	0.710256	0.410704	0.377876	0.494803	0.57863	0.819175	0.531603	0.507829	0.191825	0.455318	0.48911	0.694928	0.0123668	0.0525212	0.397602	0.426173	0.243883	0.54443	0.422994	0.811982	0.572521	0.281889	0.460234	0.943642	0.141968	0.911323	0.770212	0.296124	0.765186	0.0733083	0.70553	0.437341
	15	Lines	O1		0.0959234	0.249651	0.804724	0.762308	0.512932	0.569778	0.615263	0.0594186	0.492695	0.981887	0.734525	0.484405	0.258868	0.403358	0.842753	0.474604	0.50186	0.897734	0.353622	0.738854	0.377582	0.779082	0.669133	0.398227	0.559589	0.195436	0.749037	0.824786	0.551647	0.239322	0.816533	0.72681	0.896342	0.253503	0.0833778	0.636199	0.408124	0.637057	0.908739	0.500042	0.936627	0.497133	0.655468	0.035955	0.425264
	16	Lines	O1		0.16297	0.715798	0.942254	0.120942	0.28392	0.935162	0.837908	0.101317	0.000126013	0.730727	0.528476	0.814115	0.586384	0.46468	0.878225	0.603441	0.288779	0.443369	0.849875	0.357288	0.449058	0.941689	0.164108	0.643276	0.932248	0.470352	0.353645	0.51928	0.664242	0.496936	0.407626	0.433484	0.196369	0.220273	0.80289	0.186327	0.191027	0.545916	0.319333	0.695395	0.525487	0.598654	0.386386	0.567862	0.616603
	17	Lines	O1		0.0413173	0.976065	0.659834	0.489239	0.691351	0.696401	0.705527	0.999833	0.362038	0.536501	0.972941	0.918996	9.6796e-05	0.999664	0.327504	0.588997	0.643541	0.620577	0.00109739	0.0350613	0.85401	0.0546799	0.662794	0.228352	0	0.0932166	0.778816	0.56887	0.605103	0.468231	0.44704	0.378205	0.661023	0.0141267	0.374476	0.165057	0.354872	0.34607	0.578853	0.0308041	0	0.0114623	0.42382	0.571274	0.978663
	18	Lines	O2		0.366194	0.365215	0.977229	0.575615	0.914708	0.6757	0.755183	0.6694	0.962783	0.957841	0.826477	0.997872	0.105266	0.50777	0.954251	0.586529	0.392061	0.470661	0.509671	0.760443	0.298194	0.988765	0.256249	0.935395	0.679374	0.839349	0.477138	0.937972	0.219164	0.432056	0.580754	0.465778	0.797588	0.964788	0.45787	0.840939	0.846557	0.570397	0.790716	0.833954	0.933598	0.301947	0.839345	0.454125	0.169186
	19	Lines	O2		0.191747	0.453569	0.293718	0.363505	0.46333	0.546693	0.878596	0.723298	0.357866	0.371752	0.899108	0.952845	0.308116	0.808842	0.327525	0.803899	0.92949	0.328633	0.95582	0.106111	0.792958	0.383662	0.548151	0.390348	0.429054	0.851389	0.0823005	0.947377	0.206248	0.175996	0.822495	0.851477	0.489931	0.403261	0.534721	0.88104	0.942715	0.919644	0.851131	0.528408	0.899591	0.48569	0.0293031	0.0654359	0.195293
	20	Lines	O2		0.000384796	0.304867	0.7921	0.400019	0.0214304	0.836314	0.360938	0.540781	0.999812	0.500042	0.995767	0.184708	0.240986	0.811843	0.856923	0.906492	0.932766	0.879141	0.397984	0.135129	0.474078	0.507713	0.360555	0.669012	0.995406	0.35466	0.602807	0.241853	0.698173	0.641686	0.747336	0.288774	0.607173	0.499958	0.375027	0.867555	0.453717	0.756738	0.999587	0.829174	0.499917	0.793962	0.966611	0.448715	0.15105
	21	Lines	O2		0.668233	0.523765	0.647107	0.529675	0.759822	0.588467	0.69308	0.337037	0.592767	0.487782	0.721859	0.747916	0.738067	0.770603	0.480746	0.723112	0.560112	0.53622	0.649524	0.838499	0.643875	0.868467	0.0942913	0.646736	0.609162	0.500597	0.0699942	0.859068	0.694615	0.509037	0.823672	0.57983	0.798609	0.496096	0.300596	0.779354	0.850339	0.583029	0.944651	0.700407	0.725546	0.606834	0.850007	0.488917	0.520383
	22	Lines	O2		0.171417	0.165792	0.772847	0.324013	0.531388	0.76983	0.948831	0.220984	0.693028	0.213241	0.820194	0.971016	0.306908	0.850992	0.479068	0.668378	0.464604	0.494952	0.819591	0.552274	0.223889	0.843891	0.349574	0.516613	0.808049	0.447803	0.563519	0.752798	0.522931	0.837166	0.50398	0.56683	0.725837	0.0406234	0.363648	0.45261	0.316792	0.663058	0.320194	0.474872	0.52101	0.37959	0.566574	0.530916	0.836292
	23	Lines	O2		0.334087	0.79896	0.543253	0.126956	0.587872	0.645558	0.87555	0.509499	0.581405	0.859218	0.540933	0.67757	0.757455	0.419213	0.394907	0.778598	0.919479	0.706894	0.714068	0.34853	0.560332	0.327109	0.708548	0.553813	0.326795	0.775727	0.520146	0.53715	0.769971	0.120167	0.365106	0.56199	0.960935	0.719611	0.440256	0.293467	0.100867	0.601887	0.522272	0.972631	0.517771	0.751267	0.606659	0.715315	0.680811
SUBJECT-LEVEL ANALYSIS
				Trial Number
	Subject	Condition	Object	1	2	3	4	5	6	7	8	9	10	11	12	13	14	15	16	17	18	19	20	21	22	23	24	25	26	27	28	29	30	31	32	33	34	35	36	37	38	39	40	41	42	43	44	45	46
	1	Surface	O1	0.9946	0.169134	0.951195	0.985773	0.999127	0.894435	0.0197252	0.999583	0.996906	0.000583917	0.0949875	0.998708	0.98312	0.444035	0	0.884404	0.964573	0.479933	0.000250251	0.87961	1	0.83581	0.979042	0.911514	0.98409	0.940063	0.829415	0.864877	0.946136	0.847807	0.694936	0.500865	1	0.448508	0.917696	0.93441	1	0.046293	0.994451	0.946767	0.651897	0.57871	0.452452	0.998147	1	0.341243
	2	Surface	O1	0.320489	0.0108384	0.998598	0.992137	0.999913	0.810372	0.037174	0.939889	0.999912	1	0.885863	0.998685	0.995394	0.697887	0.581542	0.999444	0.985135	0.724844	0.800412	0.985266	0.923051	0.684385	0.764428	0.731076	0.668165	0.838401	0.208451	0.924155	0.974382	0.587052	0.63919	0.943972	1	0.129266	0	0.846903	0.656925	0.134762	0.532067	0.893552	0.0551934	0.221194	0.778337	0.973116	0.933887	0.336488
	3	Surface	O1	0.308284	0.168481	0.512177	0.526225	0.560286	0.0737705	0.858372	0.483753	0.421062	0.940305	0.104895	0.880793	0.135452	0.821475	0.325594	0.706325	0.463263	0.0758916	0.716882	0.838277	0.737016	0.803474	0.691214	0.466089	0.669319	0.903455	0.632631	0.542137	0.0504661	0.654754	0.370808	0.821893	0.322128	0.198552	0.737324	0.737759	0.829807	0.954716	0.579654	0.898945	0.526898	0.561399	0.415813	0.852758	0.920546	0.210105
	4	Surface	O1	0.893596	0.981726	0	0.870401	1	0.923989	0.641593	0.998328	0.989046	0.91567	0.885387	0.997651	0.976029	0.723251	8.34167e-05	0.927653	0.972435	0.839515	0.802986	0.992066	0.970293	0.940386	0.751788	0.903468	0.998191	0.924353	0.278698	0.999666	0.753865	0.138238	0.631456	0.965941	0.974291	0.881091	0.804661	0.862418	0.732292	0.776956	0.781372	0.999583	0.859086	0.31151	0.197212	0.649164	0.9854	0.647998
	5	Surface	O1	0.806301	0.77194	0.999124	0.97242	0.975491	0.998791	0.882653	0.994866	1	0.630234	0.808833	0.999583	0.864079	0.939181	0.459693	0.954363	0.980404	0.759107	0.842145	0.992342	0.894797	0.589643	0.778541	0.896723	0.924008	0.601797	0.195317	0.985278	1	0.835101	0.89955	1	1	0.480369	0.993496	0.764531	0.998979	0.00695492	0.803445	0.973419	0.973489	0.641157	0.81866	0.999576	0.952283	0.385229
	6	Surface	O2	0.341686	0.207376	0.634909	0.68773	0.570733	0.938165	0.536078	0.952824	0.720907	0.87782	0.689558	0.858259	0.995607	0.97689	0.308177	1	0.979864	0.839675	0.757509	0.984215	0.617832	0.685111	0.336312	0.830222	0.33305	0.347107	0.645541	0.845864	0.749322	0.776084	0.85216	0.835136	0.904229	0.0835298	0	0.959002	0.908751	0.805308	0.786665	0.963235	0.575895	0.659319	0.941263	0.884263	0.987004	0.58989
	7	Surface	O2	0	0	0.99945	0.954484	0	0	0.499956	0.67492	1	0.880477	0.0997866	0.11719	1	1	0.256104	0.990602	0.986633	0.0525272	0.324644	0.981592	1	0.977118	0	1	0.772747	0.956636	0.823805	0.983061	1	0.996443	0.364552	0.995083	0.970138	0.0530462	0	0.649964	0.995736	0.959532	0.525101	0.971777	0.920173	0.784361	0.600518	1	0.997331	0
	8	Surface	O2	0.6	0.890916	0.76804	1	0.656816	0.980683	0.955356	0.96742	0.81168	1	0.859176	0.721348	1	0.735891	0.952233	0.986802	0.580986	0.489918	0.693603	0.613029	0.972719	0.50752	0.943074	0.511563	0.991111	0.962634	0.778311	0.90804	0.88895	0.653707	0.506255	0.973917	0.967913	0.434689	0.657053	0.696037	0.959098	0.974514	0.97596	0.488753	0.921742	0.905667	0.834999	0.718485	0.220251	0.562261
	9	Surface	O2	0.0197333	0.951768	0.844504	0.7192	1	0.990314	0.769612	0.753877	0.988617	0.955259	0.623152	0.95465	0.971528	0.922159	0.911406	0.27746	0.925456	0.959856	0.0523162	0.958897	0.941224	0.832693	0.736339	0.963936	0.702464	0.851651	0	0	0.969138	0.997662	0.531575	0.923334	0.977686	0.589558	0.955136	0.749915	0.947342	0.044926	0.85348	0.513936	1	0.934488	0.745594	0.528582	0.77028	0.092292
	10	Surface	O2	0.00899887	0.895148	0.982483	0.890882	0.94128	0.98096	0.614718	0.0717045	0.91195	1	0.307715	0.913101	0.988698	0.0586055	0.107522	1	0.896107	0.0381446	0	1	1	1	0.886246	1	0.000173716	0.595045	0.583406	0.715271	0.700365	0.963986	0.908228	0	1	0.455823	0.667874	0.150326	0.997616	0.934338	0.506296	0.475257	0.381126	0.979619	0.822739	1	0.330917	0.388266
	11	Surface	O2	1	0	0.842092	0.850601	1	0.699366	0.758091	0.705539	0.980147	0.932266	0.009009	0.0204371	1	0.0111778	0.419586	1	0.977728	0.861945	0.590257	1	0.995078	0.991658	0	0.965215	0.00170372	0.886887	0.647064	0.73632	0.806473	0	0.720888	0.751168	0.854855	0.523023	0.874875	0.542209	0.904071	0.752252	0.84351	0.851685	0.831665	0.921505	0.848849	0.81323	1	0.903654
	12	Lines	O1	0.00847976	0.422435	0.113602	0.802764	0.413697	0.0587498	0.109096	0.534679	0.956134	0.544068	0.0971659	0.305708	1	0.985333	0.0347929	0.0166986	0.824305	0.766542	8.48319e-05	0.210087	1	0.784851	0		0.851963	0.403343	8.34445e-05	0.00302846	0.894419	0.225038	0.0382232	0.976728	0.74782	0.0956135	0.0118209	0.0972471	0.970715	0.000667333	0.0200017	0.773817	0.786145	0.000919118	0.276816	0.817161	0.993978	0.0459418
	13	Lines	O1	0.649212	0.217537	0.368265	0.882065	1	0.77153	1	0.306262	1	0.0590887	0.371016	0.0969712	0.592493	0.0504464	0.950724	0.91941	0.0332028	0.210163	1	0.702714	0.140939	0.00245535	0		0.634143	0.0397702	0.999442	0.967927	8.34306e-05	0.160666	0.950046	0.0673232	0.990063	0.000333722	0.0130664	0.950017	0.843817	0.0507167	0	0.950196	0.999917	0	0.0504039	0.196893	0.923042	0.187377
	14	Lines	O1	0.559983	0.264914	0	0.810136	0.212552	0.270174	0	0.834544	1	0.999868	0.676364	0.961481	0.77725	0.000508776	0.0910543	0.966116	0.999186	1	0.000585822	0.719193	0.571941	0.0769163	0.666786		0.534155	0	0.0002292	0.999583	0.375181	0.690624	0.838772	0.779395	1	0.715343	0.530624	0.947783	1	0.150557	0.0818776	0.034652	0.0950741	0.494522	0.53242	0.464576	0.0450325	0.481519
	15	Lines	O1	0.71091	0	0	0.19316	0.567671	0.999917	0.0594186	0.963562	0.0995889	0.709016	0.77983	0.789696	1	0.54229	0.21314	0.747912	0.948497	0.572177	0.744924	0.573448	0.803699	0.471524	0.216312		0.733199	0.603381	0.683989	0.851512	0.813777	0.0939479	0.960375	0.854453	0.767274	0.977758	0.545637	0.976613	0.671558	0.0624055	0	0.581874	0.0248248	0.0710399	0.98401	0.900421	0.301881	0.0911465
	16	Lines	O1	0.0273413	0.417862	0.204022	0	0.867941	0.999666	0.101317	0.657468	0.994821	0.710963	0.125978	0.456903	0.802693	0.999831	0.120381	0.999583	0.619894	1	0.116258	0.884049	0.000250292	0.999564	0.121534		0.740188	0.882907	8.34167e-05	0.127136	0.924337	1	0.00359863	0.595513	0.535265	0.918735	0.478542	0.918935	0.688436	0.837207	0.279539	0.964322	0.300035	0.0475462	0.238337	0.833467	0.335719	0.170474
	17	Lines	O1	0.996868	0.998582	0.00350525	0.0493034	0.225974	0.796154	0.999833	0.479912	0.960565	0.991939	0.649174	0.448151	0.747226	0.175074	0.967402	0.835005	0.809691	0.899216	0.146792	0.16163	0.794919	0.364827	0.113611		0.983409	0	0.0271576	0	0.989831	0.000823383	0.768746	0.291374	0.596821	0.0264489	0.0363891	0.124175	0.666667	1	0.000147973	0	0.976999	0.898267	0.0338495	0.247755	0.31176	0.665451
	18	Lines	O2	0.653505	0	0	0.953764	0.992149	0.972362	0.332473	0.981053	0.995825	0.910916	0.453617	0.995313	0.929585	0.734684	0.832723	0.984187	0.999917	0.357234	0.694921	0.98208	0.971644	0.588106	0.770201	0.998153	0.486403	0.0240705	0	0.999583	0.907033	0.829074	0.105303	0.999552	0.730816	0.380413	0.917066	0.999666	0.156688	0.00896784	0.187093	0.976667	0.785979	0.0335821	0.595674	0.999499	0.445681	0.0941911
	19	Lines	O2	0.946883	0.908649	0	0	0.933059	0.0638997	0.845823	0.105888	0.967756	0.98415	0.0187278	0.366343	0.631002	8.34375e-05	0.565304	0.855712	0.93739	0.131732	0.758727	0.51939	0.747141	0.768855	0.407076	0.615324	0.535833	0.161895	0.335492	0.877608	0.669395	0.911489	0.0689289	0.751702	0.885943	0.691197	0.154823	0.565752	1	0.744893	0.462209	0.201287	0.914099	0.969983	0.0551288	0	0.999916	1
	20	Lines	O2	0.965517	1	0.000701693	0.99975	1	1	0.784473	0.999833	0.402245	0.000166876	0	0.0211801	0.000250313	0.000333723	0.499999	0.999499	0.00033375	0.668124	0.944893	0.536688	0.999892	0.761702	8.34167e-05	0.277238	0.975032	0.0005005	0.758199	0.999338	0.697401	0.662938	9.08264e-05	0.999666	1	0.999917	0.280481	0.999416	0.140027	0.665286	0.483985	0	0.812652	0.852004	8.34167e-05	0.999833	0.693696	0.000256695
	21	Lines	O2	0.622425	0.515492	0.59498	0.574526	0.84852	0.640813	8.34167e-05	0.135137	0.573622	0.737667	0.426657	0.789829	0.857765	0.532212	0.729792	0.815173	0.923318	0.324255	0.639185	0.652874	0.612546	0.646109	0.739419	0.892587	0.974298	0.919646	0.25263	0.727159	0.674957	0.673946	0.199129	0.977403	0.956926	0.64038	0.856822	0.99975	0.625836	0.822938	0.539885	0.71354	0.823053	0.479455	0.815905	0.329848	0.000519525	0.315343
	22	Lines	O2	0.629709	0.190524	0.369049	0.986818	0.656971	0.957946	0.450678	0.200086	0.966079	0.959963	0.56219	0.823206	0.22628	0.1406	0.247076	0.971739	0.975347	0.873103	0.0927504	0.581099	0.368867	0.937511	0	0	0.471092	0.645818	8.34167e-05	0.893099	0.345383	0.825826	0.357425	0.0318231	0.946562	0.634755	0.140822	0.87072	0.81362	0.80718	0	0.817493	0.700468	0.000417083	0.949858	0.606137	0.341984	0.0505506
	23	Lines	O2	0.216151	0.983062	0.0217609	0.220488	0.993164	0.585093	0.622107	0.709715	0.995652	0.930316	0	0.270904	0.999917	0.616656	0.880236	0.852192	0.371172	0.297158	0.267473	0.501378	0.936717	0.820099	0.646438	0.405294	0.608831	0.997427	0.570051	0.259259	0.0691047	0.359079	0.462761	0.962357	0.994822	0.539011	0	0.470339	1	0.572202	0.50567	0.17413	0.999916	0.841755	0.708283	0.728219	0.972425	0.511039
	Subject	Condition	Object	avg	sd	count	se	t	p	corrected p (holm-bonferroni WITHIN REARING CONDITION)
	1	Surface	O1	0.709724	0.312788	168	0.0241321	8.69068	3.21343e-15	6.10552e-14
	2	Surface	O1	0.682997	0.322204	168	0.0248585	7.36153	7.87626e-12	1.41773e-10
	3	Surface	O1	0.610713	0.256628	168	0.0197993	5.59175	9.00552e-08	1.26077e-06
	4	Surface	O1	0.787726	0.229488	168	0.0177054	16.2507	3.20229e-36	7.36527e-35
	5	Surface	O1	0.782975	0.234834	168	0.0181179	15.6186	1.76947e-34	3.89284e-33
	6	Surface	O2	0.685587	0.256874	168	0.0198182	9.36443	5.14224e-17	1.02845e-15
	7	Surface	O2	0.649517	0.334957	168	0.0258425	5.78571	3.47941e-08	5.21912e-07
	8	Surface	O2	0.639463	0.254957	167	0.0197292	7.06887	4.12453e-11	7.0117e-10
	9	Surface	O2	0.766833	0.291971	168	0.022526	11.8455	6.92702e-24	1.45467e-22
	10	Surface	O2	0.599497	0.324938	168	0.0250695	3.96882	0.000107074	0.00139196
	11	Surface	O2	0.663481	0.364404	168	0.0281144	5.81485	3.01095e-08	4.81753e-07
	12	Lines	O1	0.535528	0.384109	164	0.0299939	1.18452	0.237933	1.66553
	13	Lines	O1	0.448767	0.409204	164	0.0319535	1.60337	0.110789	0.886309
	14	Lines	O1	0.48126	0.352178	164	0.0275005	0.681441	0.496559	1.48968
	15	Lines	O1	0.500992	0.366927	164	0.0286522	0.0346122	0.972431	0.972431
	16	Lines	O1	0.498884	0.363216	164	0.0283624	0.039364	0.968648	1.9373
	17	Lines	O1	0.468012	0.391701	164	0.0305867	1.04582	0.297192	1.48596
	18	Lines	O2	0.591458	0.343095	168	0.0264703	3.4551	0.000697436	0.00836923
	19	Lines	O2	0.53378	0.372795	168	0.0287618	1.17449	0.24187	1.45122
	20	Lines	O2	0.569322	0.433238	168	0.033425	2.07396	0.0396173	0.356556
	21	Lines	O2	0.567921	0.306485	168	0.0236458	2.87241	0.00460232	0.0460232
	22	Lines	O2	0.519369	0.347513	168	0.0268112	0.722406	0.471055	1.88422
	23	Lines	O2	0.576975	0.312699	168	0.0241253	3.19064	0.00169595	0.0186555
[truncated: 122 more columns]

## Sheet: Experiment2
PERFORMANCE BY CONDITION
						Identity Trials	Viewpoint Trials	Rest Trials
			Subject	Condition	Object
			1	Surface	O1	0.577569	0.430974	0.814628
			2	Surface	O1	0.657154	0.557367	0.777193
			3	Surface	O1	0.628468	0.489668	0.820561
			4	Surface	O1	0.761234	0.517167	0.891567
			5	Surface	O2	0.716921	0.500933	0.807931
			6	Surface	O2	0.589716	0.701313	0.786418
			7	Surface	O2	0.655496	0.55681	0.816965
			8	Surface	O2	0.751805	0.534866	0.777588
			9	Surface	O2	0.615461	0.560815	0.802742
			10	Surface	O2	0.739614	0.474242	0.813575
			11	Lines	O1	0.559789	0.399173	0.786816
			12	Lines	O1	0.48412	0.442141	0.625751
			13	Lines	O1	0.539624	0.586633	0.724291
			14	Lines	O1	0.526419	0.448511	0.590563
			15	Lines	O1	0.462731	0.426064	0.619638
			16	Lines	O1	0.44505	0.425544	0.669007
			17	Lines	O2	0.632435	0.346137	0.814233
			18	Lines	O2	0.568184	0.380169	0.813414
			19	Lines	O2	0.388325	0.588831	0.833966
			20	Lines	O2	0.549482	0.366102	0.750174
					SURFACE	Identity	Viewpoint	Rest
					avg	0.669344	0.532416	0.810917
					sd	0.0684127	0.0724815	0.0326239
					count	10	10	10
					se	0.021634	0.0229207	0.0103166
					t	7.82768	1.41425	30.1376
					p	2.63298e-05	0.190937	2.38439e-10
					d	2.47533	0.447224	9.53033
					LINES	Identity	Viewpoint	Rest
					avg	0.515616	0.44093	0.722785
					sd	0.0708463	0.0840908	0.0908109
					count	10	10	10
					se	0.0224036	0.0265918	0.0287169
					t	0.697027	2.22134	7.75798
					p	0.503391	0.0534471	2.82679e-05
					d	0.220419	-0.702449	2.45329
SUBJECT-LEVEL ANALYSIS
				Surface	Surface	Surface	Surface	Surface	Surface	Surface	Surface	Surface	Surface		Lines	Lines	Lines	Lines	Lines	Lines	Lines	Lines	Lines	Lines
				O1	O1	O1	O1	O2	O2	O2	O2	O2	O2		O1	O1	O1	O1	O1	O1	O2	O2	O2	O2
		Condition	Trial#	S1	S2	S3	S4	S5	S6	S7	S8	S9	S10		S11	S12	S13	S14	S15	S16	S17	S18	S19	S20
		Viewpoint_a	1	8.34167e-05	0.0601434	0.0126846	0.118179	0.0555555	0.0331998	0.104838	0.366384	0.964685	0.174793		0.275196	0.66217	0.000166833	0.174101	0.798799	0.865047	0.0149653	0	0	0.39472
		Viewpoint_a	2	0	0.732316	0.0229613	0	0.0650837	0.607357	0.00571231	0.148108	0.97246	0.000333667		0.363057	0.658106	0.633884	0.271918	0.0923423	0.453568	0.0575681	0.0240007	0.224459	0
		Viewpoint_a	3	0.774944	0.0497163	0.824906	0.367907	0.914283	0.0101768	0.89205	0.267186	0.238993	0.888533		0.141793	0.361521	0.791124	0.55791	0.504087	0.121629	0.229281	0.959435	0.45528	0.0322203
		Viewpoint_a	4	1	0.799883	0.493567	0.81727	1	0.935018	0.962763	0.235193	0.415555	0.961635		0.196258	0.280881	0.838755	0.540878	0.999666	8.34167e-05	0.0292214	0.432751	0.404816	1
		Viewpoint_a	5	0.331308	0.848932	0.712201	0.481069	0.510559	0.832499	0.929881	0.992561	0.76722	0.850492								0.664854	0.347837	0.605557	0.44226
		Viewpoint_a	6	1	0.69019	0.411759	0.226783	0.0888037	0.957708	0.298132	0.996999	0.792408	0.868765								0.366499	0.784284	0.741064	0.552792
		Viewpoint_a	7	0.649871	0.497777	0.381619	0.616776	0.505767	0.000436644	0.975358	0.80396	0.0169699	0.825008		0.0451526	0.217046	0.587451	0.376787	0.273514	0	0.506807	0.562877	0.615519	0.999702
		Viewpoint_a	8	0.701054	0.765599	0.428968	0.140488	0.369761	0.975726	0.80405	0.0696391	0	0.726821		0.204015	0.80438	0.286703	0.666362	0.000333667	0.968502	0.895756	0	0.305308	0.0247583
		Viewpoint_a	9	0	0.182683	0	0.776946	0.700734	0.745829	0.256462	0.62112	0.169841	0.317049		0	0.212361	0.852185	0.460829	0.518268	0.441719	0.00860234	0.0514309	0.672532	0.321513
		Viewpoint_a	10	0.184652	0.761178	0	0.938722	0.928283	0	0.194999	0.906644	0.0398865	0.201474		0.108538	0.404391	0.999833	0.222318	0.577661	0.300919	0.119484	0.099016	0.878889	0.0695401
		Viewpoint_a	11	0.0290775	0.948365	0.0900281	0.113149	0.0818707	0.0256923	0.3834	0.697648	0.672958	0.405871		0.165325	0.271271	0.646814	0.043781	0.340924	0.963313	0.128954	0.053927	0.990815	0.0936419
		Viewpoint_a	12	0.146509	0.469553	0.340209	0.525066	0.945725	0.972973	0.375235	0.657804	0.923498	0.120935		0.999572	0.622775	0.468135	0.570717	0.127461	0.193145	0.0932562	0.0186533	0.908029	0.0301277
		Viewpoint_a	13	0.533687	0.00684017	0.129339	0.0131227	0.219906	0.0194361	0.430075	0.0572712	0.988266	0.0873918		0.000333695	0.869513	0.699283	0.508958	0.000750751	0.04036	0.0247405	0	0.806968	0.253548
		Viewpoint_a	14	0.891093	0.038622	0.895933	0.0868211	0.82103	0.932433	0.0937297	0.261456	0.663455	0.014615		1	0.540306	0.294711	0.903326	0.534201	0.0628706	0.016377	0	0.00731685	1
		Viewpoint_a	15	0.64685	0.98974	0.812554	0.285403	0.154537	0.996246	0.981414	0.660221	0.413272	0.201116		0.875334	0.20544	0.818819	0.825959	0.620704	0.265337	0.113613	0.417263	0.996846	0.541865
		Viewpoint_a	16	0.999917	0.819736	0.850745	0.800103	0.649095	0.965048	0.933833	0.906413	0.0358459	0.891602		0.474484	0.0277175	0.99975	0.762885	0.617618	0.0709978	0.302915	0.0727381	0.908542	0.18302
		Viewpoint_a	17	0.759067	0.938856	0.734632	0.0168188	0.688874	0.984484	0.981785	1	1	0.98229		0.669032	0.999729	0.179263	0.127907	0.491992	0.652708	0.567854	0.329881	0.9776	0.025365
		Viewpoint_a	18	0.776844	0.463547	0.480182	0.781332	0.984947	0.816817	0.421784	0.616899	0	0.0506881		0.376478	0.0303693	0.661578	0.565065	0.471305	0.328792	0.289938	0.0595021	0.131639	0.0180403
		Viewpoint_a	19	0.113963	0.00583917	0.305556	0.236312	0.544599	0.659076	0.414686	0.114767	0.514485	0.0882246		0.271501	0.498957	0.23682	0.499109	0.436103	0.871439	1	0.234556	0.0663639	0.438197
		Viewpoint_a	20	0.744899	0.637721	0.78714	0.919266	0.930591	0.871205	0.446448	0.688355	0.871702	1		0.428835	0.190256	0.94019	0.631298	0.000166833	0.000504286	0.343598	0.32842	0.735693	0.665026
		Viewpoint_a	21	0.0130577	0.804555	0	0.792867	0.0281566	0.878128	0.188681	0.623924	0.0140171	0		0.823993	0	0.624541	0.376802	0.434601	0.310679	0.782119	0.0281156	0.568089	0.021719
		Viewpoint_a	22	0.0215341	0.629963	0.314401	0.0076157	0.388593	0.966133	0.837184	0.391576	0.19698	0.103168		0.315134	0.887483	0.0736569	0.549112	0.356774	0.219195	0.685964	0.71567	0.192184	0.067559
		Viewpoint_a	23	0.881785	0.960711	0.289179	0.0707816	0.116843	0.981064	0.818339	0.363425	0.966097	0.500862		0.489862	0.000422654	0.460544	0.298772	0.46947	0.990044	0.0127599	0.960291	0.761888	0.252903
		Viewpoint_a	24	0.353719	0.965716	0.904312	0.158744	0.539266	0.964715	0.973229	0.393505	0.989855	0.985756		0.145982	0.446604	0.398732	0.000417257	0.326827	0.915402	0.163854	0.987781	0.989324	0.180813
		Viewpoint_a	25	0	0.173256	0.136911	0.337139	0.299397	0.954371	0.851295	0.0415418	0	0.1275		0.0373894	0.377346	0.350017	0.374279	0.682683	0.370765	0	0.811176	0.730996	0.00103914
		Viewpoint_a	26	0.823141	0.003003	0.336133	0.142937	0	0.179012	0.731338	0.863575	0.963777	0.22344		0.0762386	0.75	0.197614	0.518835	0.051635	0.0837948	0.149699	0.930486	0.349767	0.273284
		Viewpoint_a	27	1	0.999833	0.68956	0.516845	0.403158	0.997581	0.525446	0.286503	0.502217	0.993068		0.564796	0.849506	0.79054	0.700985	0.532532	0.648843	0.754898	0.336646	0.860035	0.525649
		Viewpoint_a	28	0.468102	0.99049	0.929485	0.955692	0.949519	0.970387	0.646363	0.0751731	0.994909	0.654201		0.830364	0.242296	0.787037	0.833144	0.601935	0.54172	0.721268	0.345199	0.741632	0.480871
		Viewpoint_a	29	0.575861	0.582166	0.882084	1	0.0290083	0.720888	0.98263	1	0.971056	0.301952		0.189446	0.111519	0.192276	1	0.427761	0.839705	0.414444	0.780509	0.652125	0.80345
		Viewpoint_a	30	0.819589	0.938856	0.600364	0.655198	0.728339	0.817651	1	0.646381	1	0.594614		0.0873287	0.0667542	0.492743	0.382343	0.74291	0.0332656	0.669862	0.504911	0.847956	0.850132
		Viewpoint_a	31	0.857156	0.445498	0.951433	0.96322	0.158979	0.96905	0.428731	0.0689841	0.289585	0.82108		0.735508	0.900383	0.000755668	0.0143613	0.999916	0.58092	0.169222	0.503685	0.538491	0.522715
		Viewpoint_a	32	0.942974	0.0264431	0.010455	0.154478	0.114544	0.873624	0	0.886044	0.707243	0.0826254		0.357864	0.649425	0.355272	0.194299	0.0357023	0.290246	0	0.857025	0.35152	0.0493894
		Viewpoint_a	33	0.229476	0.0427928	0.795263	0.385055	0.196904	0.190107	0.27618	0.479407	0.0207755	0.666758		0.86383	0.297677	0.870287	0.127283	0.600684	0.0972963	0.441561	0.172694	0.44131	0.599487
		Viewpoint_a	34	0.186849	0.364865	0	0.760986	0.564864	0.458625	0.0232342	0.343032	0	0.026076		0.566573	0.616913	0.916166	0.517092	0.893977	0.474156	0.60623	0.107278	0.253129	0.655246
		Viewpoint_a	35	0.880821	0.0528028	0.704609	0.413775	0.687737	0.923924	0.2686	0.878369	0.837657	0.800224		0.283523	0.165115	0.791875	0.395125	0.798465	0.227975	0.777272	0.0253121	0.505364	0.365763
		Viewpoint_a	36	0.0646646	0.152736	0.777842	0.221198	0.281592	0	0	0.47251	0.967697	0.345162		0.448378	0.343989	0.785536	0.563002	0.506173	0.00025025	0.922301	0.234737	0.868391	0
		Viewpoint_a	37	0.184502	0.931848	0.00017191	0.0612952	0.0473801	0.0712379	0.228611	0.491115	0.594814	0.882724		0.506198	0.000236854	0.401401	0.655229	0.0856689	0.390685	0.0914532	0.0615684	0.895747	0.414046
		Viewpoint_a	38	8.34175e-05	0.964631	0.344216	0.745445	0.735773	0.486653	0.755394	0.89966	0.514019	0.0670671		0.00060698	1	0.443443	0.204214	0.727227	0.360927	0	0.269827	0.992788	0.353761
		Viewpoint_a	39	0.841839	0.992492	0.236792	0.971622	0.952381	0.975642	0.824249	0.562559	0.954505	0.861248		0.777778	0.875299	0.972306	0.383685	0.731899	0.398555	0.294911	0.876369	0.462848	0.172281
		Viewpoint_a	40	0.771131	0.829246	0.377119	0.818207	0.694793	0.828162	0.717998	0.857685	0.993236	0		0.961785	0.301521	0.673841	0.242839	0.688772	0.568876	0.205442	0.935712	0.813369	0.483629
		Viewpoint_a	41	0.154248	0.812479	0.806049	0.825202	0.913021	0.899066	0.918856	0.975377	0.0807378	0.892556		0.760283	0.322559	0.260177	0.380167	0.510427	0.999833	0.373791	0.964314	0.887246	0.413018
		Viewpoint_a	42	0	1	0.0558979	0.362776	0.197308	0.827911	0.629243	0.0798402	0.883147	0.0118167		0.520267	0.646492	0.764181	0.462407	0.373123	0.0657171	0.503693	0.338849	0.679124	0.217015
		Viewpoint_b	43	1	0.00258592	0.381733	0.0228371	0.0447258	0.839423	0.123004	0.0273407	0.934156	0.493182		0.296087	0.975802	0.799049	0.919214	0.00025025	0.259088	0.390671	0.0237996	0.0194061	0.925303
		Viewpoint_b	44	0	0.154488	0.057411	0.849594	0.0291189	0.277861	0.133053	0.939864	0.015608	0.000250334		0.127258	0.0164518	0.732816	0.307909	0.169253	0.301587	0.252782	0.976614	0.890104	0.031979
		Viewpoint_b	45	0	0.194862	0.777255	0.537741	0.113808	0.750417	0.0470311	1	0.00442699	0		0.148141	0.0322255	0.999833	0.120207	0.519686	0.28985	0.269765	0.313925	0.467804	0.951523
		Viewpoint_b	46	0.14527	0.0608942	0.648129	0.743993	0.962114	0.0322823	0.49815	0.410466	0.00292105	0.0472388		0.448249	0.215409	0.49366	0.152401	0.513764	0.310195	0	0.287508	0.917041	0
		Viewpoint_b	47	0.990319	0.824408	0.682363	0.434214	0.966713	0.699449	0.700088	0.857785	0.663647	0.997238		0.999265	0.103826	0.947447	0.992237	0.260177	0.537469	0.0564648	0.517446	0.996077	0.718376
		Viewpoint_b	48	0	0.13622	0.161637	0.820212	0.189194	0.757925	0.167799	0.787551	0.782964	0								0.150378	0	0.521446	0.100184
		Viewpoint_b	49	0.215845	0.806807	0.893628	0.687438	0	0.944278	0.560747	0.208916	0.926206	0.985525		0.93995	0.699365	0.77686	0.491788	0.0969302	0.586035	0.78504	0.243437	0.55347	0
		Viewpoint_b	50	0	0.106106	0.304692	0.653417	0.417866	0.581999	0.207328	0.711398	0	0.241079		0.999604	0.220336	0.936019	0.0004363	0.214715	0.941728	0.312248	0.606363	0.937915	0.17018
		Viewpoint_b	51	0.986506	1	0.117369	0.826763	0.091843	0.970053	0.88726	0.805543	0.967092	1		0.00038362	0.123935	0.910077	0.148469	0.624708	0.410405	0.0568387	0.644374	0.874912	0.0181071
		Viewpoint_b	52	0.81105	0.205789	0.146913	0.892166	0.484895	0.71705	0.0782942	0.608032	0.42262	0.616233		0.129018	0.220219	0.825242	0.596473	0.490407	0.159819	0.194938	0.430598	0.850056	0.0506457
		Viewpoint_b	53	0.631072	0.725976	0.438725	0.794408	0.942173	0.887387	0.808527	0.107311	0.920512	0.988556		0.414589	0.430702	0.671004	0.210483	0.561728	0.848039	0.617514	0.406388	0.437684	0.945311
		Viewpoint_b	54	0.00325325	0.540541	0.964738	0.112558	0.828285	0.831749	0.473704	0.346022	0.930119	0.058555		0.308793	0.612827	0.429096	0.530109	0.115782	0.199106	0.0612318	0.915385	0.158707	1
		Viewpoint_b	55	0.585804	0.925665	0.687994	0.553237	0.232967	0.219092	0.771018	0.701308	0.00131371	0.283084		0.125755	0.855141	0.888488	0.415486	0.0449391	0.66227	0.246099	0.0241052	0.0395677	0.34541
		Viewpoint_b	56	0	0.384384	0.0247503	0.923123	0	0	0.629992	0.59948	0.621594	0.142162		0.22418	0.462787	0.677594	0.209685	0.235319	0.0631594	0.662475	0.187021	1	0
		Viewpoint_b	57	1	0.940607	0.721991	0.902888	0.96042	0.879296	0.943242	0.366986	0.314102	0.75505		0.999768	0.39838	0.884134	0.558156	0.332249	0.639978	0.0107762	0.283509	0.999081	1
		Viewpoint_b	58	0.875	0.975893	0.839928	0.446411	0.890232	0.996079	0.893617	0.92102	0.561793	1		0.512149	0.555749	0.999833	0.95643	0.786119	0.40146	0.2875	0.553309	0.990191	0.623346
		Viewpoint_b	59	0.273973	0.37379	0.786313	0.2554	0.13867	0.805639	0.909464	0.0146621	0.0613417	0.926011		0.80494	0.896081	0.365616	0.282313	0.174258	0.73564	0.568362	0.827308	0.508902	0.691344
		Viewpoint_b	60	0	0.909743	0.231603	0.101907								0.00023124	0.777946	0.300884	0.310609	0.18969	0.999833	0.854315	0	0	0
		Viewpoint_b	61	0	8.34167e-05	0.0365238	0.127588	0.282801	0.506173	0.165901	0.0917828	0.189769	0.50381		0.304013	0.613767	0.312312	0.295409	0.397064	0.387962	0.928916	0.0563858	0.24698	0
		Viewpoint_b	62	0.322277	0.939857	0.375453	0.709109	0.815901	0.91333	1	0.659091	0.974372	0.906045		0.531684	0.631118	0.0523023	0.17059	0.583917	0.49088	0.53682	0.930142	0.962551	0.790379
		Viewpoint_b	63	0.726231	0.657825	0.382979	0.55837	0.588863	0.536203	0.24097	0.516957	0.0663615	0.720202		0.595031	0.465553	0.895479	0.516205	0.50659	0.565887	0.601043	0.0168619	0.216745	0.494834
		Viewpoint_b	64	0.485461	0.958792	1	0.80339	0.910656	1	0.992854	0.727092	1	0.398598		0.544367	0.762827	0.332166	0.585945	0.000166833	0.830185	0.169658	0.962335	0.87463	0.0258556
		Viewpoint_b	65	0.0206099	0.0313647	0.678073	0.925171	0.658339	0.925926	0.46453	0.278865	0.0650214	0		0.413059	0.398227	0.903987	0.347556	0.752169	0.948489	0.0221083	0.00118537	0.00235809	0.231958
		Viewpoint_b	66	0.212876	0.82716	0.32388	0.0944047	0.338618	0.834001	0.753232	0.428411	0.721299	0.000423477		0.059299	0.667259	0.237571	0.195141	0.499416	0.666667	0.412162	0.939939	0.499211	0.787749
		Viewpoint_b	67	0.869353	0.681098	0.317108	0.0505665	0.626702	0.00291958	0.793628	0.137792	0.32966	0.408673		0.213698	0.856855	0.324074	0.201307	0.610444	0.857383	0	0	0	0
		Viewpoint_b	68	0	0.180681	0.248139	0.755498	0.744931	0.926343	0.385668	0.460885	0.972487	0		0.807353	0.77867	0.672339	0.70002	0.723807	0.191169	0.440129	0.0137101	0.64129	0.661424
		Viewpoint_b	69	0	0.0353687	0.0762139	0.842072	0.172362	0.981648	0.761642	0.637488	0.765847	0.270268		0.3574	0.654387	0.961295	0.647799	0.505255	0.509473	0.262201	0	0	0.67193
		Viewpoint_b	70	0.771501	0.0384552	0.341554	0.87706	0.189967	0.990741	0.0810632	0.121134	0.0694834	0		0	0.298322	0.359776	0.340444	0.622789	0.9077	0.316273	0.00659432	0.589278	0.0481248
		Viewpoint_b	71	0.847879	0.664915	0.789583	0.232553	0.925444	0.922172	0.856247	0.868809	0.986828	0.932724		0.862694	0.708808	0.480814	0.999833	0.448782	0.973444	0.528543	0.977932	0.766667	0.222976
		Viewpoint_b	72	0.0769756	0.680597	0.489358	0.738405	0.61121	0.980397	0.883982	0.103515	0.650305	0.0640048		0.26568	0.70259	0.29029	0.0441363	0.278862	8.34236e-05	0.264454	0.0730267	0.992267	0.112511
		Viewpoint_b	73	0.0650922	0.748165	0.789737	0.621342	0.0834115	0.970804	0.783603	0.375404	0.391559	0.0399764		0.161627	0.865632	0.36695	0.444731	0.000166833	0.172593	0	0.122943	0.641255	0.0414099
		Viewpoint_b	74	0	0.0526359	0.708787	0.80267	0.377978	0.833667	0.374892	0.631686	0.066275	0.544904		0.684139	0.292579	0.618202	0.895053	0.805055	0.000261506	0.217492	0.0873899	0.117208	0.152637
		Viewpoint_b	75	0.789683	0.878962	0.914959	0.976155	0.983745	0.952619	0.91374	0.765734	0.940265	0.556666		0.904367	0.189748	0.754087	0.564824	0.139723	0.260894	0.790531	0.0686192	0.867329	0.715194
		Viewpoint_b	76	0	0.194111	0.268261	0.677592	0.803449	0.470137	0.234767	0.436893	0.87978	0.68973		0.149274	0.539868	0.979146	0.805117	0.728312	0.0419213	0.786152	0.00950554	0.519094	0.441981
		Viewpoint_b	77	0.95442	0.993994	0.668875	0.884152	0.114103	1	0.921551	0.239364	1	0.67562		0.822961	1	0.0522188	0.711131	0.235152	0.123122	0.234231	0.089592	0.836828	0.427026
		Viewpoint_b	78	0	0.258842	0.518765	0.309087	0.514141	0.8662	0.449279	0.0449354	0.908829	0.672051		0.464891	0.694342	0.240824	0.410414	0.366116	1	0.417493	0.936964	0	0.66539
		Viewpoint_b	79	0.735464	0.73349	0.917854	0.387247	0.750765	0.517901	0.249706	0.335139	0.613326	0.944956		0.309069	0.596622	0.715125	0.0973953	0.000168152	0.056298	0.373946	0.396753	0.601792	0.198267
		Viewpoint_b	80	0	0.788538	0.680966	0.506011	0.470234	0.857441	0.439122	0.654923	0.550601	0.756634		0.0326064	0.687628	0.695529	0.73661	0.378211	0.700733	0.42639	0.662545	0.239443	0.317724
		Viewpoint_b	81	0.7954	0.589006	0.93854	0.379981	0.933345	0.908992	0.809661	0.937495	0.986253	0.728404		0.377904	0.310701	0.849183	0.295679	0.694611	0.277944	0	0.471497	0.50103	0.492868
		Viewpoint_b	82	0.750861	0.767851	0.752827	0.316716	0.992984	0.861612	0.849867	0.114794	0.955343	0.492006		0.637242	0.480693	0.942859	0.287533	0.237905	0.0914144	0.896528	0.809017	0.881046	0.129094
		Viewpoint_b	83	0.668324	0.582583	0.542928	0.624452	0.932275	0.228312	0.051334	0.992679	0.00422387	0.737915		0.107551	0.192968	0.0792458	0.133049	0.290374	0.523372	0.354708	0.0815648	0.639312	0.742067
		Viewpoint_b	84	0.0911992	0.89623	0.86713	0.208676								0.200875	0.149624	0.224224	0.428018	0.388472	0.167086	0.0143867	1	0.893711	0
		Identity_c	85	0.184613	0.130066	0.872122	0.882584	0.994341	0.993277	0.998305	0.714023	0.482792	0.150339		0.862695	0.0001678	0.723611	0.119331	0.672914	0.29616	0.602349	0.971402	0.00230988	0.00250223
		Identity_c	86	0.611185	0.0517184	0.530482	0.236036	0.500387	0.952703	0.765556	0.144888	0.978386	0.287495		0.368147	0.935968	0.172005	0.335134	0.311979	0.279904	0.171095	0	0.355678	0.98845
		Identity_c	87	8.34167e-05	0.426176	0.442141	0.446684	0.849871	0.921922	0.745401	0.00325325	0	1		0.4259	0.704121	0.346346	0.521653	0.784284	0.995873	0.749914	0.0691535	0.308849	0.215417
		Identity_c	88	0.856126	0.724057	0.831779	0.588468	0.91718	0.0258592	0.696382	0.83119	0.0816914	0.99121		0.307208	0.170729	0.622623	0.105443	0.769353	0.0262238	0.294332	0.852353	0.174194	0
		Identity_c	89	1	0.981815	0.936138	0.554287	0.832999	0.995996	0.994135	0.985745	0.990295	1		0.378436	0.968821	0.959793	0.672849	0.0604772	0.99975	0.990917	0.979161	0.819816	1
		Identity_c	90	0.87304	0.938188	0.499597	0.73182	0.721481	0.489156	0.984061	1	0.816326	1								0.87588	0.245254	0.211967	0.822449
		Identity_c	91	1	0.526026	0.76707	0.966338	1	0.991074	0.954962	0.990471	1	1		0.999886	0.999917	0.999666	0.784403	0.719553	0.932027	0.976356	0.615097	0.0859689	1
		Identity_c	92	0.0939882	0.264765	0.174893	0.967013	0.784406	0.569653	0.886273	0.887941	0.968745	0.996934		0.503973	0.387861	0.999666	0.936097	0.909743	0.971834	0.353566	0.625119	0.903204	0.814465
		Identity_c	93	0.259909	0.109192	0.668786	0.995074	0.721273	0.706623	0.758007	0.857715	0.40536	0		0.0738711	0.367294	0.18652	0.627263	0.0419586	0.257482	0.893651	0.927626	0.549982	0.961118
		Identity_c	94	0.462003	0.831081	0.867247	0.546079	0.406087	0.000166833	0.611072	0.435581	0	0.784629		0.660002	0.527188	0.107524	0.346592	0.701952	0.10796	0.599981	0.44085	0	0.890975
		Identity_c	95	0.985288	0.997414	0.602726	0.99298	0.750848	0.865866	0.919028	0.372166	0.80573	1		0.925979	0.821178	0.502419	0.412322	0.408158	0.541726	0.179522	0.863283	0.860815	0.460305
		Identity_c	96	0.819734	0.983066	0.799473	0.939741	0.501931	0.991992	0.682164	0.778241	0.994553	0.964712		0.998183	0.471514	0.999917	0.675452	0.82299	0.214934	1	1	0.993047	0.206597
		Identity_c	97	0.983926	0.870037	0.504411	0.94943	1	0.555472	0.910567	0.791328	1	0.991786		0.99975	0.82168	0.99975	0.698652	0.512429	0.108037	1	0.587259	0.0597794	0.951513
		Identity_c	98	0.843604	0.931014	0.0592433	0.975393	0.766793	0.970387	0.994035	0.633611	0.00844763	1		0.509571	0.0034227	0.999917	0.45547	0.253337	0.117941	0.645064	0.914044	1	0.97386
		Identity_c	99	1	0.83984	1	0.92862	0.879461	1	0.880635	0.237361	0.888689	0.83394		0.313716	0.674479	0.4336	0.604698	0.60302	0.594814	0.814267	0.987613	0.744591	0
		Identity_c	100	0.270579	0.0412078	0.826503	0.896928	0.000557725	0.0685686	0.971973	0.929917	0	0.850262		0.990113	0.187007	8.34167e-05	0	0.519937	0.342786	0.310465	0.0099715	0.116415	0.188323
		Identity_c	101	0.919061	0.951118	0.891264	0.986929	0.195195	0.977144	0.997319	0.976657	0.992857	1		0.561881	0.722689	0.547047	0.249739	0.207374	0.931417	0.805539	0.983722	0.310341	0.946142
		Identity_c	102	8.36259e-05	0.924758	0.432581	0.72589	0.0366217	0.0566399	0.347933	0.0237453	0.891357	0		0	0.940406	0.185519	0.374203	0.50634	0.000411016	0.851487	0.0981308	0	0.451174
		Identity_c	103	0.803423	0.659508	0.948307	0.889451	0.582428	0.625918	0.426754	0.510171	0.567842	0.602228		0.772666	0.450337	0.537396	0.744033	0.50042	0.13334	0.768836	0.996312	0.420858	0.472191
		Identity_c	104	0.388965	0.102686	0.292047	0.890798	0.724055	0.678345	0.55644	0.720062	0.58301	0.0169917		0.722848	9.39937e-05	0.379713	0.852539	0.90624	0.230513	0	0.815129	0	0
		Identity_c	105	0.0226344	0.691608	0.411725	0.661108	0.965098	0.000333667	0.306569	0.470236	0.574144	0.722335		0.0318774	0.618946	8.34167e-05	0.499247	0.508008	0.0213745	0.831104	0.783743	0.375769	0.588581
		Identity_c	106	0.449566	0.098682	0.215553	0.524507	0.583988	0	0.058679	0.605896	0.0146668	0.801692		0.120903	0.658903	0.844761	0.789517	0.535452	0.768687	0.77322	0.0747604	0.991066	0.584874
		Identity_c	107	1	0.971138	0.882965	0.988051	0.802147	0.99341	0.966432	0.988162	0.97938	0.979738		0	0.665088	0.961044	0.432483	0.30714	0.442272	0.670851	0.00961779	0.599096	0.807946
		Identity_c	108	0.867019	0.898065	0.965514	1	0.744385	0.476476	0.904548	0.981607	0.970336	0.974312		0.99944	0.746395	0.892559	0.69348	0.728979	0.176039	0.682613	0.111257	0	0
		Identity_c	109	0.528076	0.577834	0.946712	0.980012	0.799647	0.00356987	0.880769	0.942407	0.793252	0.821956		8.39004e-05	0.729811	0.83441	0.764213	0.381448	0.0879441	0.758806	0.0169442	0.993188	0.642474
		Identity_c	110	8.34167e-05	0.00291958	0.741196	0.904748	0.786418	0.325325	0.893931	0.56821	0.514614	0.10299		0.236178	0.852017	0.374458	0.510313	0.469887	0.738178	0.0203736	0.813709	0.0520297	0
		Identity_c	111	0.604963	0.977477	0.836092	0.942651	0.956885	0.00875875	0.10571	0.90974	0	0.736581		0.600065	0.817769	0.0196863	0.0727574	0.199283	0.379165	0.318816	0.993085	0.177631	0.487029
		Identity_c	112	0.113125	0.0228562	0.563327	0.561135	0.977699	0.140724	0.0482505	0.302741	0.212223	0.903502		0.925453	0.749651	0.889556	0.46747	0.767517	0.344274	0.274137	0.0184433	0	0.777451
		Identity_c	113	0.448178	0.862946	0.992967	0.958101	0.780348	0.914998	1	0.878046	0.915107	0.929601		0.354724	0.0804814	0.218719	0.00016689	0.539373	1	0.148985	0.666534	0.200168	0.888195
		Identity_c	114	0.932549	0.96655	0.947777	0.424194	1	0.821989	1	1	1	1		0.69518	0.439469	0.771355	0.985502	0.213463	0.99975	0.0911902	0.801781	0.445988	1
		Identity_c	115	0.998747	0.995245	0.992992	0.935694	1	0.949783	0.984385	0.993731	0.984436	1		0.682444	0.255736	0.606273	0.568204	8.34167e-05	0.125493	0.885237	0.95294	0.288365	1
		Identity_c	116	0.607684	0.925843	0.753156	0.99798	0.966177	0.975642	0.844362	0.640151	0.991994	0.998749		0.756502	0.137707	0.935602	0.63187	0.926176	0.629107	0.771338	0.507556	0.32471	1
		Identity_c	117	0.406332	0.962296	0.841198	0.648116	0.830678	0.0248582	0.113329	0.99806	0.754046	0.881191		0.00461538	0.94168	0.0925926	0.38637	0.513597	0.373679	0	0.391217	0.726671	0.0849924
		Identity_c	118	0.747567	0	0.1663	0.529817	0.00530884	0.180931	0.0833916	0.893097	0	0.931858		0.978921	0.810316	0.0439606	0.506357	0.888639	0.955364	0.462854	0.596583	0	0.800307
		Identity_c	119	0.599092	1	0.765964	0.979729	0.718506	0.939106	0.968405	0.959053	0.985381	0.744411		0.376594	0.712588	0.954955	0.328285	0.991825	0.788901	0.835654	0.944761	0.92419	0.193337
		Identity_c	120	0.99648	0.972723	0.702802	1	0.581357	0.923257	0.77292	0.968296	0.972976	0.963603		0.911012	0.709806	0.756507	0.591821	0.661578	0.103801	0.606671	0.825044	0.684604	0.50421
		Identity_c	121	0.756135	0.984234	0.574114	0.966549	0.984252	0.581415	0.242032	0.968615	0.709239	0.912783		0.338337	0.57487	0.0880047	0.302626	0.307224	0.982568	0.666163	0.472682	0.804641	1
		Identity_c	122	0.334943	0.821405	0.841433	0.799534	0.675401	0.951201	0.999802	0.75543	0.996745	0.97325		0.753829	0.875679	0.999499	0.773304	0.434768	0.167388	0.192732	0.782865	0.890982	0.294631
		Identity_c	123	0.912749	0.979229	1	0.900376	0.997486	0.972306	0.870245	0.994268	0.481485	0.882398		0.887044	0.228426	0.214631	0.00434449	0.331748	1	0.905962	0.829576	0.840292	0.525364
		Identity_c	124	0.171271	0.159326	0.257503	0.588766	0.857844	0.00817484	0.646454	0	0	0.122206		0.0481882	0.445867	0.735569	0.222752	0.351268	0.0175379	0.207337	0.687136	0.797198	0.128066
		Identity_c	125	1	0.970637	0.922089	0.870278	1	0.859776	0.971276	0.998773	0.993242	0.995971		0.549216	0.431085	0.511511	0.792424	0.635218	0.988272	0.895021	0.604197	0.0569794	0.649509
		Identity_c	126	0.434632	0.94628	0.828531	0.731847	0.0573648	0.59985	0.0622973	0.949729	0.385802	0.588407		0.115968	0.062139	0.0931765	0.704451	0.59985	0.357509	0.918517	0	0.817931	0.804427
		Identity_d	127	1	0.945612	0.844804	0.779171	0.872391	1	1	0.982864	0.988401	0.999664		0.102486	0.741324	0.72047	0.473769	0.000166833	0.464264	1	1	0.260115	0.973898
		Identity_d	128	0.668797	0.00809142	0.653877	0.268499	0.697171	0.845179	0.574852	0.752347	0.000940813	0.0144198		0.707173	0.0818241	0.284868	0.618025	0.856106	0.188438	0.890072	0.946484	0	0.965246
		Identity_d	129	0	0.151235	0.00893901	0.874279	0.833545	0.027027	0.427665	0	0	0.50655		0.690259	0.00740608	8.34167e-05	0.614655	0.282366	0.70279	0.116103	0.93008	0.948759	0.111728
		Identity_d	130	0	0.631548	0.797391	0.416586	0.48252	0.641558	0.00974707	0.996229	0.921084	0.304171		0.772	0.768481	0.764765	0.76853	0.301552	0.411565	1	0.634731	0.391628	0.957372
		Identity_d	131	1	0.863363	0.695143	0.509725	0.795349	0.495746	0.947532	0.99658	0.738936	0.981284								0.241763	1	0.799853	0.207666
		Identity_d	132	1	0.528529	0.722411	0.795976														1	0	0.164166	0.211859
		Identity_d	133	0	0.988155	0.916137	1	0.949402	0.580831	0.945694	0.996997	1	0.957831		0.999833	0.107005	0.920087	0.846601	0.529279	0.277322	0.755856	1	0.440021	0.47465
		Identity_d	134	0.215832	0.0848348	0.162868	0.826636	0.843579	0.192609	0	0.958734	0.603987	0		0.267517	0.351083	0.447447	0.388942	0.173173	0.234408	0.2185	0.990523	0.897919	0.141803
		Identity_d	135	1	0.884301	0.90854	0.840722	0.999639	0.944278	0.992879	0.991989	0.806654	0.981568		0.842731	0.622545	0.64039	0.558371	0.41383	0.232309	0.659259	0.990021	0.3303	0.923212
		Identity_d	136	1	0.999917	0.791656	0.975314	0.780891	0.972723	0.981377	0.989418	0.824857	1		0.872188	0.976612	0.955455	0.43555	0.39306	0.255392	0.507376	0.562809	0.709374	0.463294
		Identity_d	137	0.891371	0.900651	0.856837	0.905006	0.716997	0.991575	0.940852	0.72	0.953651	0.987081		0.921868	0.191813	0.829413	0.583533	0.123624	0.999684	1	0.803072	0.86116	0.36448
		Identity_d	138	0.123879	0.664915	0.593894	0.692032	0.779001	0.456373	0.660513	0.467387	0	0.339372		0.688753	0.387876	0.633133	0.493913	0.318402	0.0822674	0.585405	0	0.298311	0
		Identity_d	139	1	0.815315	0.953527	0.915425	0.000166833	0.59351	0.0554974	0.352716	0.673307	0.052872		0.999666	0.321949	0.107608	0.533725	0.000166833	0.205945	0.905056	0.467991	0	1
		Identity_d	140	0	0.187855	0.0264996	0.823434	0.901037	0.037037	0.97396	0.68191	0	0.737207		0.964987	0.459597	0.844094	0.255605	0.287621	0.104445	0.302794	0.081703	0	0.145719
		Identity_d	141	0.489753	0.0910076	0.800118	0.632531	0.236353	0.0709043	0.616641	0.874851	0	1		0.433284	0.0459834	0.0810811	0.726726	0.421338	0.215943	0.321334	0.173688	0.733389	0.889785
		Identity_d	142	0.135992	0.793377	0.40513	0.637919	0.738676	0.945112	0.205296	0.988698	0	0.774799		0.449842	0	0.627377	0.351997	0.988739	0.281893	0.423748	0.15491	0.591214	0.493727
		Identity_d	143	0.297854	0.0551384	0.533439	0.521523	0.714987	0.00667333	0.786498	0.506103	0.524979	0.806036		0.737408	1	0.200868	0.301172	0.235986	0.661902	1	0.981885	0.0112113	0.0421771
		Identity_d	144	0.830821	0.95679	0.261037	0.852333	0.603963	0.340507	0.99061	0.746969	1	1		0.250863	0.975041	0.330664	0.48689	0.311228	0.513764	0.882725	0.260507	0.085653	0.966164
		Identity_d	145	0.973082	1	0.486547	0.54309	1	0.723473	1	0.889209	1	0.990836		0.0514213	0.34049	0.276693	0.323244	0.582332	0.968598	0.943311	1	0.698387	1
		Identity_d	146	0.490472	0.835919	0.223415	0.553142	0.896921	0.28687	0.638238	0.839096	0.71754	0.00291958		0.428571	0.881693	0.66041	0.11627	0.419169	0.458659	0.947346	0.664671	0.345375	0.403398
		Identity_d	147	0.489827	0.657407	0.401733	0.636075	0.976694	0.791291	0.038238	0.584139	0.399461	0.265164		0.0520325	0.445693	0.000166834	0.0663755	0.326076	0.358942	0.152001	0	0	0.119014
		Identity_d	148	0.0562909	0.610277	0.647276	0.719746	0.605123	0.825576	0.444556	0.887515	0.508684	0.759212		0.563011	0.0456512	0.0477978	0.437894	0.203954	0.0539546	0.579167	0.986005	0.159792	0.418963
		Identity_d	149	0.57519	0.974308	0.741279	0.0630923	0.789342	0.837004	0.969291	0.635508	0.98168	0.895359		0.873496	0.898893	0.925092	0.820405	0.473473	0.478145	0.531355	0.104974	0.0750856	0.588997
		Identity_d	150	0.825788	0.960294	0.691283	0.953433	0.963982	0.987404	1	0.780967	1	0.968843		0.999536	0.519875	0.345095	1	0.677928	0.925825	1	1	0.649318	0.711128
		Identity_d	151	1	0.972556	0.914636	0.698842	0.997279	0.731398	1	1	0.298817	0.946726		0.854461	0.497905	0.215299	0.204942	0.152152	0.500879	0.714435	0.971599	0.652591	0.807954
		Identity_d	152	0	0.0643978	0.800193	0.921327	0.553293	0.0719887	0.0448498	0.670879	0.0102456	0.0536207		0.693273	0.295631	0.273107	0.598111	0.0897564	0.793788	0.7219	0.0268248	0	0.0283401
		Identity_d	153	0.204226	0	0.309271	0.987014	0.184898	0.0440441	0.0691345	0.780739	0.00318178	0		0.310574	0.189283	0.901568	0.63587	0.292209	0.605768	0.450797	0.0128748	0.224617	0.850912
		Identity_d	154	0.314259	0.828912	0.970235	0.0102639	0.438229	0.00759092	0.359103	0.492993	0.087975	1		0.00487042	0.00610998	0.0345346	0.510131	0.235902	0.128523	1	0.921241	0.0764748	0.200412
		Identity_d	155	0.751688	0.760427	0.85841	0.982771	0.538965	0.935018	0.748686	0.923942	0.960908	0.998329		0.698553	0.899408	0.816149	0.816199	0.358358	0.730074	0.716847	0.96158	0.5	0.698797
		Identity_d	156	0.281979	0.822656	0.0649657	0.535872														0.719206	0	0.0894379	0.871194
		Identity_d	157	0.999917	1	0.748546	0.958131	0.806171	0.996246	0.989578	0.980412	0.983732	0.992742		0.838992	0.228627	0.997915	0.775857	0.999833	0.404596	1	0	0.934095	0.551384
		Identity_d	158	0.533643	0.725893	0.0132151	0.198396	0.899848	0.0757424	0.991136	0.2356	0.202119	0.737732		0.999666	0.337427	0.974725	0.861162	0.687604	0.0141509	0.280479	0.0624026	0	0.389934
		Identity_d	159	1	0.93018	0.757073	0.848374	0.776236	0.809226	1	0.970086	1	0.989939		0.842256	0.629444	0.0824992	0.739098	0.799132	0.900878	0.898978	0.961678	0.375336	1
		Identity_d	160	0.491057	0.892309	0.746249	0.912893	0.998998	0.841758	0.956686	0.984689	0.990233	0.977697		0.4	0.430823	0.666166	0.77653	0.497414	0.0122047	0.976578	0.383578	0.552962	0.1193
		Identity_d	161	1	0.881548	0.60594	0.994491	0.917369	0.901902	0.749489	0.962377	0.989999	0.915306		0.555625	0.0471575	0.887721	0.481099	0.65699	0	0.904639	0.84819	0.870639	0.266313
		Identity_d	162	0.602835	0.972723	0.40465	0.92332	0.97313	0.80055	0	0.229011	0.0493282	0.940823		0.460826	0.300997	0.845262	0.888609	0.625876	0	0.972063	0.282612	0.0235191	0
		Identity_d	163	0.238814	0.855856	0.480873	0.984692	0.725878	0.0301968	0.0251572	0.831869	0.135954	0.804935		0.685864	0.370263	0.222055	0.31029	0.300717	1	0.85423	0	0.128109	0.667967
		Identity_d	164	0.667742	0.0690691	0.589305	0.96882	0.130048	0.823407	0.259969	0.709803	0.997535	0.753622		0.867074	0.460725	0.999917	0.943448	0.0409576	0.149873	0.584129	0.351684	0	0.457621
		Identity_d	165	0.347869	0.104438	0.494269	0.402556	0.640074	0.882883	0.398936	0.826098	0.782434	0.437772		0.264267	0.877139	0.265265	0.925491	0.25659	0.0267189	0.0403778	0.662248	0	0.249809
		Identity_d	166	0.836384	0.224558	0	0.99983	0.60545	0.540374	0	0.210298	0.709189	0.0196053		0.638276	0.814605	0.944945	0.243764	0.679429	0.379444	0.108043	0.517023	0.117209	0.484282
		Identity_d	167	0.1411	0.675092	0.0653871	0.113254	0.118974	0.337504	0.597912	0.85835	1	0.769564		0.481199	0.100543	0.217468	0.690572	0.3164	0.437446	0.821829	0.051648	0.207077	0.871731
		Identity_d	168	0.677692	0.75684	0.938257	0.815705	1	0.839673	0.871166	0.971803	1	0.996162		0.0932064	0.159267	0.642976	0.353671	0.205872	0.461048	0.522127	0.982705	0.111316	0.849674
				Surface	Surface	Surface	Surface	Surface	Surface	Surface	Surface	Surface	Surface		Lines	Lines	Lines	Lines	Lines	Lines	Lines	Lines	Lines	Lines
				O1	O1	O1	O1	O2	O2	O2	O2	O2	O2		O1	O1	O1	O1	O1	O1	O2	O2	O2	O2
			Viewpoint Trials	S1	S2	S3	S4	S5	S6	S7	S8	S9	S10		S11	S12	S13	S14	S15	S16	S17	S18	S19	S20
			avg	0.441143	0.557393	0.492297	0.518443	0.503693	0.700644	0.558558	0.521017	0.562465	0.477772		0.422508	0.479564	0.586618	0.443714	0.426032	0.433338	0.34865	0.38667	0.589392	0.365872
			sd	0.38363	0.359308	0.315149	0.316564	0.34394	0.337824	0.327762	0.312468	0.386493	0.368818		0.310457	0.291441	0.293787	0.25992	0.259806	0.320853	0.287388	0.356148	0.32339	0.321743
			sqrt num	9.16515	9.16515	9.16515	9.16515	9.16515	9.16515	9.16515	9.16515	9.16515	9.16515		9.16515	9.16515	9.16515	9.16515	9.16515	9.16515	9.16515	9.16515	9.16515	9.16515
			se	0.0418574	0.0392038	0.0343856	0.0345399	0.0375269	0.0368596	0.0357618	0.034093	0.0421698	0.0402414		0.0338736	0.0317989	0.0320548	0.0283596	0.0283471	0.0350079	0.0313566	0.0388589	0.0352848	0.0351051
			t-value	1.40612	1.46396	0.224026	0.533953	0.0984045	5.44347	1.63746	0.616451	1.48127	0.552364		2.28767	0.642658	2.70219	1.98472	2.60938	1.90419	4.82673	2.91644	2.53345	3.82077
			df	83	83	83	83	83	83	83	83	83	83		83	83	83	83	83	83	83	83	83	83
			p-vaue	0.163422	0.146983	0.823288	0.594802	0.921848	5.1954e-07	0.105321	0.539284	0.14232	0.582184		0.0247007	0.522218	0.00835121	0.0504792	0.0107576	0.0603508	6.23913e-06	0.00455232	0.0131754	0.000255962
				Surface	Surface	Surface	Surface	Surface	Surface	Surface	Surface	Surface	Surface		Lines	Lines	Lines	Lines	Lines	Lines	Lines	Lines	Lines	Lines
				O1	O1	O1	O1	O2	O2	O2	O2	O2	O2		O1	O1	O1	O1	O1	O1	O2	O2	O2	O2
			Identity Trials	S1	S2	S3	S4	S5	S6	S7	S8	S9	S10		S11	S12	S13	S14	S15	S16	S17	S18	S19	S20
			avg	0.576686	0.657111	0.630738	0.761619	0.716091	0.589651	0.659348	0.742067	0.616231	0.7329		0.563741	0.493944	0.539658	0.531261	0.462747	0.439404	0.631555	0.566641	0.395521	0.548176
			sd	0.354249	0.361702	0.290029	0.246099	0.279133	0.374604	0.359386	0.285784	0.396163	0.349448		0.324537	0.314766	0.348999	0.253653	0.261403	0.336944	0.313417	0.384571	0.344521	0.351534
			sqrt num	9.16515	9.16515	9.16515	9.16515	9.16515	9.16515	9.16515	9.16515	9.16515	9.16515		9.16515	9.16515	9.16515	9.16515	9.16515	9.16515	9.16515	9.16515	9.16515	9.16515
			se	0.0386517	0.0394649	0.0316447	0.0268516	0.030456	0.0408726	0.0392122	0.0311816	0.0432249	0.0381279		0.0354099	0.0343438	0.0380789	0.0276758	0.0285214	0.0367636	0.0341966	0.0419601	0.0375903	0.0383555
			t-value	1.98401	3.98103	4.13143	9.74312	7.0952	2.19343	4.06373	7.76315	2.68899	6.10839		1.8001	0.176346	1.04148	1.12954	1.30615	1.64827	3.84703	1.5882	2.77943	1.25604
			df	83	83	83	83	83	83	83	83	83	83		83	83	83	83	83	83	83	83	83	83
			p-vaue	0.0505592	0.000146374	8.55922e-05	2.13656e-15	3.98271e-10	0.0310731	0.000109128	1.92351e-11	0.00866055	3.11499e-08		0.0754777	0.860452	0.300679	0.261926	0.195111	0.103077	0.000233786	0.116043	0.00673423	0.212627

## Sheet: Experiment3
PERFORMANCE BY CONDITION
		Subject	Condition	Shape Recognition Trials	Transitional Probability Trials
		1	Surface	0.56277	0.516808
		2	Surface	0.568906	0.440564
		3	Surface	0.73798	0.449943
		4	Surface	0.667793	0.439126
		5	Surface	0.768073	0.484292
		6	Surface	0.839583	0.510267
		7	Surface	0.481987	0.535388
		8	Surface	0.486687	0.478427
		9	Surface	0.696692	0.510767
		10	Surface	0.715148	0.491926
		11	Surface	0.67638	0.561019
		12	Surface	0.600023	0.508226
		13	Lines	0.501527	0.560387
		14	Lines	0.493713	0.479843
		15	Lines	0.562408	0.467159
		16	Lines	0.479086	0.487753
		17	Lines	0.542238	0.539558
		18	Lines	0.707389	0.503056
		19	Lines	0.510886	0.507652
		20	Lines	0.572995	0.539249
		21	Lines	0.580283	0.570945
		22	Lines	0.389485	0.468997
			SURFACE	Shape Recognition Trials	Transitional Probability Trials
			avg	0.650169	0.493896
			sd	0.111454	0.0376846
			se	0.0321741	0.0108786
			t	4.66738	0.56109
			p	0.000685452	0.585984
			d	1.34736	-0.161973
			LINES	Shape Recognition Trials	Transitional Probability Trials
			avg	0.534001	0.51246
			sd	0.0828073	0.0378543
			se	0.026186	0.0119706
			t	1.29844	1.04087
			p	0.226419	0.325088
			d	0.410603	0.329153
SUBJECT-LEVEL ANALYSIS
	Shape Recognition Trials
			Subject	Trial1	Trial2	Trial3	Trial4	Trial5	Trial6	Trial7	Trial8	Trial9	Trial10	Trial11	Trial12	Trial13	Trial14	Trial15	Trial16	Trial17	Trial18	Trial19	Trial20	Trial21	Trial22	Trial23	Trial24	Trial25	Trial26	Trial27	Trial28	Trial29	Trial30	Trial31	Trial32	Trial33	Trial34	Trial35	Trial36	Trial37	Trial38	Trial39	Trial40	Trial41	Trial42	Trial43	Trial44	Trial45	Trial46
			13	0.839285	0.789937	0.0620271	0.891299	0	0.71959	0.141793	0.940846	0.858693	0.572098	0.999872	0.908338	0.0714143	0.385205	0.998571	0.536019	0.537289	0.483329	0.455437	0.270457	0.361125	0.148539	0.528917	0.902207	0.818493	0.229429	0.916549	0.749929	0.409381	0.52727	0.639139	0.116237	0.5963	0.129863	0.03675	0	0.914905	0.466888	0.305298	0.621023	0.953562	0.2738	0.487751	0.749808	0.19976	0.0183071
			14	0.537753	0.971277	0.0579054	0.933679	0.422177	0.817316	0.0956985	0.24332	0.808424	0.785801	0.608979	0.401635	0.117048	0.164928	0.238819	0.341755	0.979729	0.0372213	0.343977	0.798795	0.0588165	0.158189	0.762109	0.220119	0.800166	0	0.659558	1	0.0766509	0.138824	0.155069	0.828495	0.0354593	0.677203	0.475326	0.49209	0.142756	0.937719	0.994567	0.0527748	0.457423	0.864045	0.7116	0.904109	0.498587	0.943725
			15	0.451109	0.0556619	0.783024	0.875712	0.0229632	0.43781	0.00405748	0.212592	0.922514	0.829298	0.20268	0.676086	0.979533	0	0.0392958	0.0318775	0.865536	0.964594	0.257435	0.0253874	0.612312	0.904641	0.267278	0.0610942	0.875342	0.80168	0.893443	0.21101	0.980535	0.250773	0.453148	0.985602	0.668879	0.862715	0.964359	0.971572	0.122845	0.901419	0.890478	0.539076	0.336585	0.0306082	0.930219	0.628914	0.00865195	0.987588
			16	0.680031	0.850799	0.305895	0.755534	0.115836	0.749804	0.0444733	0.130754	0.886835	0.413675	0.401272	0.660202	0.201666	0.420228	0.706919	0.415446	0.122346	0.919796	0.406205	0.23371	0.92116	0.829453	0.292899	0.244838	0.265129	0.331609	0.0376147	0.0962693	0.86879	0.688535	0.759437	0.805903	0.245168	0.90678	0.181416	0.109048	0.860182	0.116226	0.498472	0.972283	0.858794	0.0500141	0.920525	0.0662174	0.174044	0.145296
			17	0.374076	0.251075	0.244276	0.887372	0.148242	0.644223	0.511176	0.0832793	0.663199	0.317157	0.697509	0.65091	0.868622	0.0875452	0.791208	0.563302	0.744106	0.0353817	0.861482	0.497629	0.891538	0.572932	0.606158	0.930471	0.82818	0.753716	0.953251	0.433424	0.685041	0.721529	0.1302	0.710328	0.389528	0.383138	1	0.317596	0.292029	0.602215	0.452143	0.480553	0.658698	0.250573	0.171243	0.532782	0.970243	0.783889
			18	0.325294	0.0350203	0.199352	0.755475	0.841213	0.907692	0.645957	0.0820449	0.98438	0.00911239	0.969385	0.936084	0.395057	0.840007	0.958408	0.91937	1	1	1	0.931322	0.324647	0.423533	0.690523	0.436575	0.718988	0.81283	0.959806	0.982737	1	0.364681	0.845545	1	0.86284	0.901073	0.787681	0.898567	0.584659	0.77789	0.268836	0.909251	0.882318	0.882905	0.251742	0.899499	0.312338	0.953503
			19	0.0405924	0.136871	0.665624	0.733614	0.274506	0.0956953	0.117607	0.30162	0.939729	0.165591	4.24412e-05	0.699716	0.244133	0.0842304	1	0.574949	0.637553	0.130549	0.509355	0.655819	0.766012	0.515983	0.142737	0.913848	0.901145	0.6888	0.60347	0.659046	0.417971	0.320742	0.874758	0.683845	0.75509	0.530791	0.704169	0.822123	0.385445	0.908988	0.457582	0.931648	0.071125	0.616319	0.117014	0.771478	0.80014	0.852964
			20	0.463839	0.675841	0.483004	0.569421	0.805419	0.599076	0.74862	0.609288	0.80905	0.213873	0.999873	0.871719	0.625265	0.115333	0.28829	0.840795	0.926047	0.929985	0.580851	0.948469	0.0781784	0.00690731	0.321036	0.307513	0.320054	0.266301	0.95633	0.958285	0.201818	0.224346	0.641693	0.325177	0.640497	0.479734	0.522492	0.443325	0.847677	0.856374	0.179206	0.898041	0.350563	0.523063	0.918732	0.885082	0.56077	0.929242
			21	0.99871	0.368001	0.0582315	0.971338	0.3259	0.143871	0.0232785	0.9467	0.888676	0.247604	0.942278	0.0318034	0.759884	0.619803	0.938052	0.853077	0.685058	0.674442	0.942747	0.595212	0.981339	0.760363	0.448499	0.89838	0.934108	0.000210757	0.0935146	0.793231	1	0.198698	0.894227	0.173074	0.626702	0.530914	0.754844	0.961173	0	0.656596	0.264668	0	0.954251	0.291772	0.974708	0.213121	0.582522	0.27133
			22	0.999226	0.792941	0.212525	0.975765	0.992363	0.926711	0.997654	0.0739799	0.985618	0.00898827	0.506054	0.848359	0.0230511	0.018051	0.0474788	0.0280645	0.00447908	0.790741	0.440442	0.00247135	0.0742238	0.0363698	0.390205	0.505217	0.208033	0.245963	0.0984179	0.00417845	0.948028	0.00311933	0.000211936	0.885755	0.479547	0.21821	0.671794	0.0365588	0.158603	0.605303	0.614687	0.224135	0.0543212	0.927426	0.0679253	0.616834	0.821247	0.0125122
			Subject	avg	sd	count	se	t	p	p H-B corrected
			13	0.502604	0.319625	50	0.0452018	0.0576066	0.954296	1.90859
			14	0.49753	0.340697	50	0.0481818	0.0512612	0.959326	0.959326
			15	0.56701	0.371663	50	0.052561	1.2749	0.208356	1.25014
			16	0.47542	0.326011	50	0.0461049	0.533123	0.596359	2.38543
			17	0.545509	0.269292	50	0.0380836	1.19499	0.237844	1.18922
			18	0.702567	0.312887	50	0.0442489	4.57789	3.23383e-05	0.000323383
			19	0.520452	0.296956	50	0.0419959	0.487008	0.628424	1.88527
			20	0.568545	0.284374	50	0.0402166	1.70439	0.0946419	0.757135
			21	0.581081	0.348135	50	0.0492338	1.64686	0.105985	0.741897
			22	0.391128	0.378213	50	0.0534874	2.03548	0.0472294	0.425065
	Transitional Probability Trials
			Subject	Trial1	Trial2	Trial3	Trial4	Trial5	Trial6	Trial7	Trial8	Trial9	Trial10	Trial11	Trial12	Trial13	Trial14	Trial15	Trial16	Trial17	Trial18	Trial19	Trial20	Trial21	Trial22	Trial23	Trial24	Trial25	Trial26	Trial27	Trial28	Trial29	Trial30	Trial31	Trial32	Trial33	Trial34	Trial35	Trial36	Trial37	Trial38	Trial39	Trial40	Trial41	Trial42	Trial43	Trial44	Trial45	Trial46
			13	0.933428	0.826127	0.312516	0.67664	0.323764	0.995403	0.0245606	0.874453	0.962367	0.0242338	1	0.0146768	0.0524533	0.643558	0.772026	0.433928	0.800941	0.709102	0.100282	0.182856	0.0342966	0.771164	0.601937	0.252833	0.718222	0.163352	0.978992	0.122872	0.889516	0.363156	0.0130841	0.211524	0.970422	0.633882	0.846918	0.929987	0.935139	0.0641611	0.115442	0.881179	0.633452	0.642508	0.384789	0.797424	0.465795	0.490534
			14	0.106681	0.90313	0.189422	0.686357	0.175485	0.1793	0.949598	0.57155	0.107508	0.697902	0.0236784	0.276183	0.096622	0.887653	0.386401	0.835186	0.0709239	0.684376	0.0111261	0.313771	0.301604	0.928423	0.852075	0.230716	0.854963	0.109212	0.935434	0.0803379	0.563693	0.296426	0.148845	0.861798	0.373028	0.93761	0.251883	0.403316	0.450832	0.513874	0.836553	0.206909	0.20949	0.973144	0.724457	0.657675	0.604558	0.644075
			15	0.963134	0.364072	0.740779	0.0341944	0.477822	0.971778	0.0852046	0.903475	0.195321	0.226158	0.682265	0.0238168	0.673468	0.0660768	0.00973014	0.979297	0.728375	0.0566653	0.55192	0.693845	0.249645	0.0640007	0.188148	0.956579	0.698988	0.00672105	0.896363	0.631117	0.0945668	0.0390137	0.184782	0.698634	0.552705	0.62245	0.122816	0.0383056	0.751214	0.600206	0.351806	0.573495	0.774632	0.460367	0.995146	0.306356	0.0618446	0.802692
			16	0.56072	0.711071	0.576301	0.784755	0.474769	0.911829	0.574063	0.914841	0.617149	0.665046	0.909543	0.579471	0.44565	0.0300168	0.257317	0.0849289	0.980447	0.523154	0.363101	0.337361	0.832388	0.350204	0.112986	0.612292	0.265763	0.695983	0.612361	0.916521	0.0812115	0.131037	0.328542	0.16185	0.786431	0.167625	0.615248	0.468179	0.241887	0.241559	0.14061	0.62782	0.700884	0.290836	0.95667	0.197308	0.498291	0.657796
			17	0.180897	0.931652	0.495837	0.206843	0.0666009	1	0.202483	0.017146	0.542026	0.798581	0.547741	0.72278	0.925369	0.76376	0.200644	0.78365	1	0.772823	0.189445	0.19635	0.523735	0.906682	0.863333	0.139512	0.684826	0.523047	0.70161	0.307169	0.326757	0.287528	0.606516	0.743963	0.488225	0.528159	0.253313	0.176822	0.429847	1	0.836735	0.861615	0.429334	0.32705	0.359427	0.446196	0.476938	0.671264
			18	0.0472553	0.92452	0.405899	0.537039	0.353461	0.916265	0.579078	0.164069	0.0255069	0.626572	0.212397	0.211937	0.895355	0.519764	0.160842	0.545951	0.963449	0	0.405581	0.854737	0.715171	0.231761	0.534258	0.208035	0.723589	0.789377	0.555178	0.127899	0.706087	0.734007	0.77015	0.225782	0.486947	0.66057	0.231787	0.646919	0.132868	0.66941	0.476784	0.694425	0.962541	0.961517	0.0993658	0.850131	0.271738	0.78096
			19	0.729483	0.152418	0.119273	0.816677	0.140107	0.0364782	0.599139	0.402873	0.0327123	0.519256	0.437931	0.501057	0.0711795	0.582142	0.669923	0.641033	0.647572	0.885452	0.038734	0.255506	0.431554	0.709392	0.489481	0.563449	0.24536	0.837447	0.766613	0.179292	0.299183	0.63379	0.623301	0.260466	0.495222	0.672364	0.427107	0.834009	0.760218	0.36176	0.444988	0.771479	0.665814	0.944111	0.424839	0.732955	0.571358	0.860377
			20	1	0.874838	0.118231	0.168581	0.809625	0.857219	0.834279	0.51222	0.065191	0.411273	0.957787	0.847175	0.440992	0.925437	0.658918	0.987021	0.0153331	0.768247	0.158078	0.102505	0.994607	0.577421	0.771484	0.840741	0.16852	0.525799	0.0755071	0.168371	0.943974	0.964723	0.51631	0.421859	0.189832	0.60034	0.00464695	0.421182	0.838948	0.896767	0.665051	0.786043	0.725707	0.561052	0.393493	0.654316	0.0511241	0.15936
			21	0.938889	0.61912	0.824976	0.695594	0.309797	0.774374	0.173103	0.999662	0.780876	0.728809	0.999958	0.0110975	0.972676	0.542802	0.410124	0.976722	0.35605	0.065248	0.514535	0.733986	0.0454545	0.762703	0.556017	0.561273	0.88807	0.120673	0.82072	0.313536	0.257692	0.407433	0.750088	0.133494	0.833557	0.493113	0.734855	0.535579	0.630794	0.00135318	0.11648	0.765961	0.878435	0.28862	0.897123	0.441578	0.662812	0.751909
			22	0.624663	0.884577	0.0141445	0.304595	0.106939	0.0362817	1	1	0.0122342	0.992059	0.456077	0.00200689	0.743443	0.895862	0.686766	0.92352	0.595094	0.451044	0.119809	0.247024	0.169647	0.994148	0.239735	0.260937	0.975539	0.546365	1	0.147465	0.31242	0.0327763	0.000589115	0.632661	0.682893	0.592309	0.206104	0.144245	0.204374	0.688081	0.0880148	0.670126	0.869342	0.42775	0.39179	0.022626	0.111519	0.273334
			Subject	avg	sd	count	se	t	p	p H-B corrected
			13	0.549629	0.348737	50	0.0493188	1.00629	0.31922	2.87298
			14	0.482428	0.318428	50	0.0450325	0.390214	0.69807	2.79228
			15	0.467829	0.338831	50	0.047918	0.671373	0.505136	3.03081
			16	0.485838	0.275602	50	0.0389759	0.363355	0.717903	2.15371
			17	0.537117	0.287014	50	0.0405899	0.914434	0.364967	2.91973
			18	0.50475	0.305751	50	0.0432397	0.109861	0.912968	0.912968
			19	0.509262	0.270626	50	0.0382722	0.242013	0.80978	1.61956
			20	0.540571	0.33458	50	0.0473167	0.857429	0.395382	2.76767
			21	0.57042	0.300737	50	0.0425307	1.65574	0.104165	1.04165
			22	0.471591	0.351233	50	0.0496718	0.571932	0.569982	2.84991
[truncated: 4 more columns]
